# Supplementary material for: Chloranthus genome provides insights into the early diversification of angiosperms
Source: Nat Commun. 2021 Nov 26;12:6930. doi: 10.1038/s41467-021-26922-4 (PMC8626473; doi:10.1038/s41467-021-26922-4)
Supplement: Supplementary file 4 — Supplementary Data 1 [file 41467_2021_26922_MOESM4_ESM.xlsx]

## Sheet: Sheet1
Supplementary data 1. Genome size estimation using 17-mer analysis of Chloranthus spicatus.
Species	K	KmerNum(D>5)	PeakDepth	GenomeSize
XH_JSL_L3	17	145577992014	49	2970979428
Note:
The genome size was estimated using 17-mer analysis. The genome size was estimated (by the formula: Genome Size=K-mer number/Peak depth) as 2,971 Mb.
Summary statistics of genome short-read sequencing data for Chloranthus spicatus.
Sequencing	Species	Tissue	SampleName	LibType	LibInsertSize(bp)	SeqTech	LibName	PhredQual	ReadNum	row_readLen	BaseNum	N_Count%	GC%	Q10%	Q20%	Q30%	EstErr%
WGS	XXX	XXX	XH_JSL_L3	Pair-end	300	DIPSEQ	DP8400010179TR_L01_581	33	102351541	100	10235154100	0.000975	40.19	99.46	97.07	87	0.257605
							DP8400010179TR_L01_581	33	102351541	100	10235154100	0.000829	40.19	99.4	95.95	81.96	0.316659
							DP8400010179TR_L01_582	33	129267914	100	12926791400	0.000985	40.22	99.48	97.16	87.35	0.250254
							DP8400010179TR_L01_582	33	129267914	100	12926791400	0.000823	40.25	99.39	95.86	81.59	0.323849
							DP8400010179TR_L01_583	33	116821959	100	11682195900	0.001035	40.2	99.47	97.13	87.23	0.253157
							DP8400010179TR_L01_583	33	116821959	100	11682195900	0.000809	40.21	99.44	96.23	83.08	0.298036
							DP8400010179TR_L01_584	33	66589433	100	6658943300	0.000986	40.11	99.46	97.05	86.91	0.259001
							DP8400010179TR_L01_584	33	66589433	100	6658943300	0.000826	40.09	99.41	96	82.08	0.313087
							DP8400010179TR_L01_585	33	84977088	100	8497708800	0.001001	40.14	99.46	97.05	86.92	0.259593
							DP8400010179TR_L01_585	33	84977088	100	8497708800	0.000829	40.15	99.43	96.14	82.61	0.303065
							DP8400010179TR_L01_586	33	208728183	100	20872818300	0.00093	40.25	99.49	97.2	87.5	0.247573
							DP8400010179TR_L01_586	33	208728183	100	20872818300	0.000816	40.26	99.48	96.55	84.32	0.275368
							DP8400010179TR_L01_587	33	90602901	100	9060290100	0.001012	40.12	99.48	97.14	87.25	0.252081
							DP8400010179TR_L01_587	33	90602901	100	9060290100	0.000843	40.16	99.42	96.04	82.3	0.310497
							DP8400010179TR_L01_588	33	86511590	100	8651159000	0.001016	40.15	99.49	97.23	87.55	0.245283
							DP8400010179TR_L01_588	33	86511590	100	8651159000	0.000831	40.18	99.4	95.93	81.89	0.318534
							DP8400010178TR_L01_589	33	62677417	100	6267741700	0.000727	40.22	99.49	97.34	88.08	0.239696
							DP8400010178TR_L01_589	33	62677417	100	6267741700	0.001297	40.3	99.32	95.78	81.96	0.340975
							DP8400010178TR_L01_590	33	70439437	100	7043943700	0.000669	40.19	99.46	97.17	87.49	0.253064
							DP8400010178TR_L01_590	33	70439437	100	7043943700	0.001188	40.29	99.3	95.64	81.41	0.350444
							DP8400010178TR_L01_591	33	71323042	100	7132304200	0.000728	40.23	99.46	97.2	87.63	0.251147
							DP8400010178TR_L01_591	33	71323042	100	7132304200	0.001323	40.28	99.34	95.91	82.42	0.331065
							DP8400010178TR_L01_592	33	61677818	100	6167781800	0.000932	40.22	99.45	97.11	87.25	0.258416
							DP8400010178TR_L01_592	33	61677818	100	6167781800	0.001283	40.3	99.35	95.89	82.28	0.330415
							DP8400010178TR_L01_593	33	74177221	100	7417722100	0.000657	40.2	99.45	97.15	87.48	0.254818
							DP8400010178TR_L01_593	33	74177221	100	7417722100	0.001115	40.25	99.41	96.3	83.79	0.299957
							DP8400010178TR_L01_594	33	81201650	100	8120165000	0.000803	40.15	99.49	97.31	87.97	0.241821
							DP8400010178TR_L01_594	33	81201650	100	8120165000	0.00134	40.23	99.31	95.7	81.62	0.345763
							DP8400010178TR_L01_595	33	87336507	100	8733650700	0.000837	40.12	99.47	97.23	87.69	0.247982
							DP8400010178TR_L01_595	33	87336507	100	8733650700	0.001344	40.17	99.32	95.75	81.75	0.341314
							DP8400010178TR_L01_596	33	65976815	100	6597681500	0.000828	40.16	99.48	97.29	87.93	0.243668
							DP8400010178TR_L01_596	33	65976815	100	6597681500	0.001323	40.2	99.33	95.8	81.98	0.337596
							DP8400010257TR_L01_581	33	48823678	100	4882367800	0.004342	40.11	98.26	93.71	81.92	0.61367
							DP8400010257TR_L01_581	33	48823678	100	4882367800	0.000209	40.3	99.41	96.98	87.58	0.267513
							DP8400010257TR_L01_582	33	60152283	100	6015228300	0.00433	40.1	98.27	93.75	82.03	0.609045
							DP8400010257TR_L01_582	33	60152283	100	6015228300	0.000214	40.3	99.37	96.78	86.95	0.283375
							DP8400010257TR_L01_583	33	51132642	100	5113264200	0.004388	40.12	98.28	93.78	82.13	0.606444
							DP8400010257TR_L01_583	33	51132642	100	5113264200	0.000216	40.3	99.42	97.07	87.91	0.26042
							DP8400010257TR_L01_584	33	31662992	100	3166299200	0.004277	40.07	98.24	93.63	81.72	0.620413
							DP8400010257TR_L01_584	33	31662992	100	3166299200	0.00021	40.22	99.42	97.03	87.72	0.263366
							DP8400010257TR_L01_585	33	37902044	100	3790204400	0.004324	40.13	98.25	93.67	81.83	0.616846
							DP8400010257TR_L01_585	33	37902044	100	3790204400	0.000207	40.34	99.42	97.05	87.82	0.26115
							DP8400010257TR_L01_586	33	102202103	100	10220210300	0.004488	40.13	98.31	93.92	82.49	0.59429
							DP8400010257TR_L01_586	33	102202103	100	10220210300	0.000194	40.35	99.48	97.36	88.93	0.237046
							DP8400010257TR_L01_587	33	38580251	100	3858025100	0.004341	40.1	98.29	93.83	82.24	0.601992
							DP8400010257TR_L01_587	33	38580251	100	3858025100	0.000202	40.31	99.41	97.02	87.71	0.264478
							DP8400010257TR_L01_588	33	41147030	100	4114703000	0.004398	40.07	98.31	93.89	82.42	0.596435
							DP8400010257TR_L01_588	33	41147030	100	4114703000	0.000197	40.25	99.38	96.83	87.12	0.279513
											374452707800
HIC	XXX	XXX	JSL-2	Pair-end	300	DIPSEQ	DP8400010826TL_L01_2	33	625490991	100	62549099100	0.001232	40.69	99.44	97.2	88.62	0.251412
							DP8400010826TL_L01_2	33	625490991	100	62549099100	0.004131	40.41	99.66	97.93	90.53	0.181956
	XXX	XXX	JSL-1	Pair-end	300	DIPSEQ	DP8400010826TL_L01_1	33	633485835	100	63348583500	0.000983	40.92	99.45	97.24	88.68	0.246868
							DP8400010826TL_L01_1	33	633485835	100	63348583500	0.003643	40.45	99.64	97.8	90.01	0.192127
											251795365200
RNA-Seq	XXX	XXX	XH_JSL_F1	Pair-end	300	DIPSEQ	DP8400010423TL_L01_567	33	35787767	100	3578776700	0.002971	45.4	99.53	97.78	90.95	0.208054
							DP8400010423TL_L01_567	33	35787767	100	3578776700	0.000576	45.48	99.59	97.73	89.96	0.200504
	XXX	XXX	XH_JSL_F2	Pair-end	300	DIPSEQ	DP8400010423TL_L01_568	33	41621254	100	4162125400	0.003014	45.37	99.56	97.9	91.31	0.197842
							DP8400010423TL_L01_568	33	41621254	100	4162125400	0.000593	45.48	99.63	97.94	90.64	0.184891
	XXX	XXX	XH_JSL_S1	Pair-end	300	DIPSEQ	DP8400010423TL_L01_569	33	60903028	100	6090302800	0.003397	45.25	99.63	98.22	92.47	0.171685
							DP8400010423TL_L01_569	33	60903028	100	6090302800	0.000646	45.36	99.64	98.08	91.4	0.175172
	XXX	XXX	XH_JSL_L1	Pair-end	300	DIPSEQ	DP8400010423TL_L01_570	33	46057864	100	4605786400	0.003117	45.24	99.57	97.95	91.56	0.193519
							DP8400010423TL_L01_570	33	46057864	100	4605786400	0.000616	45.32	99.7	98.37	92.28	0.151468
	XXX	XXX	XH_JSL_L2	Pair-end	300	DIPSEQ	DP8400010423TL_L01_571	33	38878085	100	3887808500	0.003121	45.71	99.59	98.03	91.81	0.186777
							DP8400010423TL_L01_571	33	38878085	100	3887808500	0.000586	45.81	99.64	98.07	91.27	0.175271
	XXX	XXX	JSL_P1_430	Pair-end	300	DIPSEQ	DP8400010906TL_L01_511	33	62197379	100	6219737900	0.001323	45.35	99.75	98.7	93.82	0.127998
							DP8400010906TL_L01_511	33	62197379	100	6219737900	0.004222	45.37	99.6	97.92	90.88	0.191841
	XXX	XXX	JSL_F1_430	Pair-end	300	DIPSEQ	DP8400010906TL_L01_512	33	52539836	100	5253983600	0.001339	44.85	99.76	98.75	93.94	0.123878
							DP8400010906TL_L01_512	33	52539836	100	5253983600	0.004306	44.91	99.64	98.09	91.41	0.177474
	XXX	XXX	JSL_426_P2	Pair-end	300	DIPSEQ	DP8400010905TL_L01_520	33	50709338	100	5070933800	0.000341	45.46	99.78	98.77	93.65	0.118667
							DP8400010905TL_L01_520	33	50709338	100	5070933800	0.000197	45.47	99.64	97.86	90.04	0.185055
	XXX	XXX	JSL_426_F2	Pair-end	300	DIPSEQ	DP8400010907TL_L01_522	33	38241051	100	3824105100	0.000643	45.1	99.72	98.55	93.21	0.140001
							DP8400010907TL_L01_522	33	38241051	100	3824105100	0.002955	45.13	99.64	97.99	90.74	0.181325
	XXX	XXX	JSL_426_F1	Pair-end	300	DIPSEQ	DP8400010907TL_L01_525	33	43823998	100	4382399800	0.00069	45.11	99.7	98.42	92.76	0.148843
							DP8400010907TL_L01_525	33	43823998	100	4382399800	0.003409	45.18	99.58	97.69	89.84	0.205785
	XXX	XXX	JSL_426_P1	Pair-end	300	DIPSEQ	DP8400010907TL_L01_528	33	39601314	100	3960131400	0.000679	45.18	99.74	98.68	93.65	0.129881
							DP8400010907TL_L01_528	33	39601314	100	3960131400	0.002974	45.22	99.7	98.34	91.88	0.155957
											102072182800
Note:
In total, 374.45 Gb raw data of genome sequencing were generated and the sequencing depth was about 124.82X. The clean data were used for K-mer analysis before assembly, and polishing after assembly.
Summary statistics of genome long-read sequencing data for Chloranthus spicatus.
Data	20200406_0802_2-A9-D9_PAE69363_d7d0723d	20200406_0802_2-A9-D9_PAE69363_d7d0723d2	20200407_0620_1-A11-D11_PAE66847_af2cd41f	20200408_0337_2-A3-D3_PAE59982_b70844b0	20200410_0744_2-A5-D5_PAE75747_e1f76450	Total
TotalReads	2296441	1328371	2572639	2077841	813969	9089261
TotalReadBase(Bp)	38352887497	30832210455	51329272412	42905442822	19060095779	182479908965
MeanReadLength(Bp)	16701	23211	19952	20649	23416
MaxLength(Bp)	159297	197718	164218	156692	137188
MinLength(Bp)	1	1	1	1	1
N50(Bp)	24451	27739	26231	26443	27339
A(%)	29.81	29.81	29.78	29.77	29.82
T(%)	30.56	30.55	30.54	30.59	30.62
C(%)	18.92	18.94	18.94	18.95	18.88
G(%)	20.71	20.7	20.74	20.7	20.68
N(%)	0	0	0	0	0
AT(%)	60.37	60.36	60.32	60.36	60.44
GC(%)	39.63	39.64	39.68	39.65	39.56
Read>1Kp|%	2185784|95.18	1305040|98.24	2497589|97.08	2028264|97.61	803160|98.67
BaseOfRead>1Kp|%	38289107021|99.83	30820177298|99.96	51286424753|99.92	42876899844|99.93	19054134818|99.97
Read>5Kp|%	1785268|77.74	1221611|91.96	2197234|85.41	1814786|87.34	758673|93.21
BaseOfRead>5Kp|%	37140179089|96.84	30560477727|99.12	50397998522|98.19	42240388824|98.45	18916692098|99.25
Read>10Kp|%	1456146|63.41	1122891|84.53	1917307|74.53	1602592|77.13	707533|86.92
BaseOfRead>10Kp|%	34742405465|90.59	29846311533|96.8	48361280442|94.22	40687541506|94.83	18544355016|97.29
Read>20Kp|%	891909|38.84	827323|62.28	1295795|50.37	1096426|52.77	517820|63.62
BaseOfRead>20Kp|%	25954562488|67.67	24952467442|80.93	38425985959|74.86	32551168663|75.87	15381409676|80.7
Read>30Kp|%	315619|13.74	335576|25.26	493502|19.18	419763|20.2	201328|24.73
BaseOfRead>30Kp|%	11878749154|30.97	12853670168|41.69	18752745173|36.53	15952598957|37.18	7602809275|39.89
MeanError(%)	12.9778	12.272	12.3983	12.1469	13.4666
VarError	0.000799147	0.000663084	0.000803373	0.000806873	0.00074541
