# Supplementary material for: Chloranthus genome provides insights into the early diversification of angiosperms
Source: Nat Commun. 2021 Nov 26;12:6930. doi: 10.1038/s41467-021-26922-4 (PMC8626473; doi:10.1038/s41467-021-26922-4)
Supplement: Supplementary file 5 — Supplementary Data 2 [file 41467_2021_26922_MOESM5_ESM.xlsx]

## Sheet: Sheet1
Supplementary data 2. Comparison of genome and gene Characteristic of the Chloranthus spicatus genomes with other genomes.
Species		ATHA	MGUT	VVIN	ACO	CDEM	CKAN	PAME	LCUB	PBOU	MBIO	LCH	CSPI	MAC	OSA	PEQU	EFER	NCOL	ATR
Overall
	Total scaffolded assembly size (Mb); total scaffolds	119.67; 7	312.75; 1,507	486.20; 33	306.52; 1,034	733.26; 1,366	730.42; 2,150	823.42; 42,722	1325.68; 509	989.19; 1,320	2224.51; 15,615	1742.42; 3,711	2964.14; 15	472.96; 12	374.47; 14	1064.20; 89,584	721.23; 29	409.01; 800	706.33; 5,745
	Total scaffolds of > 2kb: length (Mb); no. of scaffolds	119.67; 7	312.54; 1,357	486.20; 33	306.47; 1,004	733.26; 1,366	730.33; 2,090	823.25; 42,634	1325.68; 509	989.19; 1,320	2224.51; 15,614	1742.37; 3,675	2964.14; 15	472.96; 12	374.47; 14	1022.68; 15,649	721.23; 29	409.01; 800	706.32; 5,739
	Total orphan contigs: length (Mb); no. of contigs *1	0.52; 2	3.78; 690	0.00; 0	2.66; 404	733.26; 1,366	36.92; 1,967	98.03; 32,318	54.17; 422	989.19; 1,320	2220.33; 15,602	453.84; 3,328	0.00; 0	0.00; 0	0.00; 0	66.16; 77,921	0.00; 0	28.74; 784	17.83; 4,854
	Largest scaffold (Mb)	30.43	26.65	43.15	45.83	9.03	87.01	4.61	161.2	10.16	2.13	19.27	301.15	141.15	43.27	81.76	36.13	44.61	15.98
	Gaps, combined length (kb)	185.74	22855	15991.5	14776	0	2260.93	155366	12138.3	0	0.01	12.27	1801.63	82478.6	165.25	80500.3	35.4	62.5	38094.8
	N50 in kb of scaffolds; count > N50 length	23459.83; 3	21212.59; 7	23006.71; 9	43571.20; 4	1558.31; 136	50350.59; 6	323.85; 502	113311.66; 5	2053.02; 139	269.61; 2,242	3525.94; 138	191370.06; 6	34148.86; 4	29958.43; 6	378.44; 493	24897.86; 13	25516.87; 7	4927.03; 50
	N90 in kb of scaffolds; count > N90 length	18585.06; 5	13654.79; 14	18140.95; 19	30424.31; 7	246.23; 560	37069.39; 12	4.52; 12,680	64384.62; 11	330.03; 587	60.16; 9,331	276.29; 638	149696.10; 13	25514.02; 11	23207.29; 11	17.95; 5,049	19815.77; 26	12577.09; 14	1154.59; 155
	CEG completeness in assembly: complete; partial (%) *2
	BUSCOs completeness in assembly: complete; partial (%) *3	98.4; 0.5	96.2; 1.7	96.6; 1.0	97.0; 0.9	88.0; 4.0	95.7; 0.9	90.0; 4.1	93.9; 1.2	94.9; 1.5	92.1; 2.6	95.0; 1.6	89.2; 3.5	96.6; 0.9	97.8; 0.7	86.0; 5.1	94.0; 1.4	92.7; 2.0	95.4; 2.1
Protein-coding regions
	Number of gene models *4	27329	28139	26083	30023	29717	26519	22397	30238	28188	47349	35269	28003	35862	42069	18296	40049	19880	26846
	Gene density (genes per Mb)	228	89	53	97	40	36	27	22	28	21	20	9	75	112	17	55	48	38
	Exonic proportion, including introns (bp)	51151519	65124384	156162020	85073189	304098146	201912535	163169946	271769527	273360557	498864173	373478192	505364618	130838502	100044151	250580589	224522043	114646252	152091296
	Mean/Median gene size (bp)	1871.69/1561	2314.38/1842	5987.12/3055	2833.60/1813	10233.14/4361	7613.88/4614	7285.35/4662	8987.68/4020	9697.76/5604.5	10535.90/3323	10589.42/5648	18046.80/10934	3648.39/2331	2378.10/1743	13695.92/4431.5	5606.18/3621	5766.91/3372.5	5665.32/1233
	Mean/Median CDS size (bp)	1219.73/1047	1192.75/1011	1147.38/888	1141.60/951	1244.54/1005	1321.45/1095	1176.63/972	1160.54/945	1258.94/990	955.33/672	1266.40/1077	1473.91/1221	1056.30/876	1113.17/888	1227.65/1008	1232.03/987	1368.35/1134	946.20/651
	Number of exons	140254	139864	156316	139792	153810	143848	117932	150452	157566	210737	172518	166246	196432	178036	99005	226835	112454	109783
	Number of bp included in exons	33333971	33562922	29927174	34274213	36984038	35043522	26353073	35092433	35487002	45234024	44664714	41273799	37880966	46830033	22461023	49341620	27202782	25401642
	Mean/Median exon size (bp)	237.67/134	239.97/134	191.45/122	245.18/135	240.45/129	243.61/135	223.46/129	233.25/131	225.22/135	214.65/132	258.90/141	248.27/148	192.85/128	263.04/142	226.87/129	217.52/123	241.90/131	231.38/137
	Mean number of exons per gene	5.13	4.97	5.99	4.66	5.18	5.42	5.27	4.98	5.59	4.45	4.89	5.94	5.48	4.23	5.41	5.66	5.66	4.09
	Number of introns	112925	111725	130233	109769	124093	117329	95535	120214	129378	163388	137249	138243	160570	135967	80709	186786	92574	82937
	Number of bp included in introns	17817546	31561462	126234845	50798975	267114106	166869012	136816871	236677093	237873555	453630149	328813477	464090819	92957534	53214118	228119564	175180423	87443471	126689653
	Mean/Median intron size (bp)	157.78/98	282.49/125	969.30/208	462.78/170	2152.53/400	1422.23/524	1432.11/522	1968.80/571	1838.59/633	2776.40/525	2395.74/571	3357.07/957	578.92/147	391.38/158	2826.45/345	937.87/302	944.58/306	1527.54/395
	CEG completeness in geneset: complete; partial (%)
	BUSCOs completeness in geneset: complete + partial (%)	99.6; 0.2	97.6; 1.2	95.0; 3.3	98.6; 0.9	79.1; 10.9	90.0; 2.9	77.3; 12.8	90.4; 5.1	80.1; 6.8	88.6; 6.1	79.9; 11.9	96.8; 0.9	92.5; 5.2	94.8; 3.5	83.4; 4.4	94.7; 1.6	96.8; 0.5	94.2; 4.1
GC content
	Overall G + C content (%)	36.06	35.44	34.55	36.99	31.98	38.34	38.86	40.43	39.8	40.45	41.5	40.09	38.87	43.57	34.48	36.44	38.59	37.43
	Exons, G + C content (%)	43.93	45.97	44.22	40.9	44.12	45.87	46.21	45.25	46.12	46.52	48.51	46.59	49.44	54.62	45.9	47.48	47.81	45.68
	Introns, G + C content (%)	32.01	30.95	34.99	33.75	31.48	36.88	36.96	38.44	37.47	39.55	40.05	37.72	36.57	37.57	34.47	35.47	37.08	36.6
	Intergenic regions, G + C content (%)	33.11	34.42	33.52	37.13	31.21	38.28	38.91	40.7	40.19	40.51	41.6	40.4	38.39	42.79	34.16	35.65	38.16	37.17
Note: *1, Orphan contigs indicates not any gaps in the scaffolds.
*2, A survey of the core eukaryotic genome (CEGs) was conducted to assess the completeness of the protein coding portions of the assemblies.
*3, Assessing genome assembly completeness with Benchmarking Universal Single-Copy Orthologs.
*4, For protein-coding, need to satisfy the conditions: aa > 30bp; non-pseudogene; keep only the longest transcript for one gene.
