# Supplementary material for: Chloranthus genome provides insights into the early diversification of angiosperms
Source: Nat Commun. 2021 Nov 26;12:6930. doi: 10.1038/s41467-021-26922-4 (PMC8626473; doi:10.1038/s41467-021-26922-4)
Supplement: Supplementary file 6 — Supplementary Data 3 [file 41467_2021_26922_MOESM6_ESM.xlsx]

## Sheet: Sheet1
Supplementary data 3. Statistics of the de novo genome assembly of Chloranthus spicatus.
	nextDenovo	nextPolish	purge	3d-dna
Statistical level (Scaffold; Contig)	>500 bp	>500 bp	>500 bp	>500 bp
Total number (>)	2825; 2825	2815; 2944	1489; 1663	15; 3709
Total length of (bp)	3088890968; 3088890968	3098102117; 3098101917	3031598139; 3031595373	2964139343; 2962337710
Gap number (%)	0; 0	0; 0	0; 0	0.06; 0
Average length (bp)	1093412.75; 1093412.75	1100569.12; 1052344.38	1834518.50; 1642570.88	197609280.00; 798689.06
N50 Length (bp)	4592599; 4592599	4669288; 4306329	5776203; 4937903	191370064; 3974867
N90 Length (bp)	367882; 367882	372664; 369303	770678; 731827	149696095; 325364
Maximum length (bp)	46978039; 46978039	47864632; 35008474	47860955; 29904939	301147553; 29757563
Minimum length (bp)	28294; 28294	7542; 1	13443; 1	133277904; 1
GC content is (%)	39.98; 39.98	40.09; 40.09	40.14; 40.14	39.99; 39.99
