# Supplementary material for: Chloranthus genome provides insights into the early diversification of angiosperms
Source: Nat Commun. 2021 Nov 26;12:6930. doi: 10.1038/s41467-021-26922-4 (PMC8626473; doi:10.1038/s41467-021-26922-4)
Supplement: Supplementary file 7 — Supplementary Data 4 [file 41467_2021_26922_MOESM7_ESM.xlsx]

## Sheet: Sheet1
Supplementary data 4. Evaluation of completeness of gene set for Chloranthus spicatus using the BUSCO database.
	Complete BUSCOs (%)	Complete and single-copy BUSCOs (%)	Complete and duplicated BUSCOs (%)	Fragmented BUSCOs (%)	Missing BUSCOs (%)
ACO	98.6	94.2	4.4	0.9	0.5
ATHA	99.6	98.8	0.8	0.2	0.2
ATR	94.2	93.6	0.6	4.1	1.7
CDEM	79.1	66	13.1	10.9	10
CKAN	90	84.3	5.7	2.9	7.1
CSPI	96.8	87.5	9.3	0.9	2.3
EFER	94.7	60.7	34	1.6	3.7
LCH	79.9	73.2	6.7	11.9	8.2
LCUB	90.4	83.1	7.3	5.1	4.5
MAC	92.5	85.3	7.2	5.2	2.3
MBIO	88.6	84.2	4.4	6.1	5.3
MGUT	97.6	93.7	3.9	1.2	1.2
NCOL	96.8	94.8	2	0.5	2.7
OSA	94.8	93.5	1.3	3.5	1.7
PAME	77.3	74.9	2.4	12.8	9.9
PBOU	80.1	75.2	4.9	6.8	13.1
PEQU	83.4	81	2.4	4.4	12.2
VVIN	95	93.7	1.3	3.3	1.7
Note:
# BUSCO version is: 3.0.2
# The lineage dataset is: embryophyta_odb10 (Creation date: 2017-12-01, number of species: 60, number of BUSCOs: 1375)
For RNASeq data
Evaluation of completeness of genome assembly for Chloranthus spicatus using the BUSCO database.
	Complete BUSCOs (%)	Complete and single-copy BUSCOs (%)	Complete and duplicated BUSCOs (%)	Fragmented BUSCOs (%)	Missing BUSCOs (%)
ACO	97	93.7	3.3	0.9	2.1
ATHA	98.4	97.8	0.6	0.5	1.1
ATR	95.4	94.5	0.9	2.1	2.5
CDEM	88	72	16	4	8
CKAN	95.7	91.1	4.6	0.9	3.4
CSPI	89.2	87.3	1.9	3.5	7.3
EFER	94	59.1	34.9	1.4	4.6
LCH	95	87.4	7.6	1.6	3.4
LCUB	93.9	87.9	6	1.2	4.9
MAC	96.6	89.5	7.1	0.9	2.5
MBIO	92.1	87.3	4.8	2.6	5.3
MGUT	96.2	93.7	2.5	1.7	2.1
NCOL	92.7	91.5	1.2	2	5.3
OSA	97.8	95.9	1.9	0.7	1.5
PAME	90	87	3	4.1	5.9
PBOU	94.9	88	6.9	1.5	3.6
PEQU	86	83.7	2.3	5.1	8.9
VVIN	96.6	95.3	1.3	1	2.4
Note:
# BUSCO version is: 3.0.2
# The lineage dataset is: embryophyta_odb10 (Creation date: 2017-12-01, number of species: 60, number of BUSCOs: 1375)
