# Supplementary material for: Chloranthus genome provides insights into the early diversification of angiosperms
Source: Nat Commun. 2021 Nov 26;12:6930. doi: 10.1038/s41467-021-26922-4 (PMC8626473; doi:10.1038/s41467-021-26922-4)
Supplement: Supplementary file 8 — Supplementary Data 5 [file 41467_2021_26922_MOESM8_ESM.xlsx]

## Sheet: Sheet1
Supplementary data 5. Overlap between tandem repeats and protein coding genes in selected species.
Column1	Column2	Column3	Column4	Column5
	Arabidopsis thaliana	Oryza sativa	Liriodendron chinense	Chloranthus spicatus
Assembly Size (Mb)	119.67	374.47	1742.42	2964.14
Total number of TRF	26959	138253	825718	1539137
Total TRF Coverage (bp)	3305602	13024638	79438868	124686686
Number of overlapped coding genes	77	185	2250	379
Overlap between coding genes with TRF Regions (bp)	52000	43563	85128	14995
Overlap ratio in TRF region (%)	1.57	0.33	0.11	0.012
Supplementary data 5. Repeat elements annotated in the Chloranthus spicatus genome.
Type	Repeat Size	% of genome
Trf	124686686	4.03005
Repeatmasker	422054121	13.6414
Proteinmask	542444784	17.5326
De novo	2071508636	66.954
Total	2168386546	70.0853
De novo
Type	Length (Bp)	% in genome
DNA	73874936	2.38774			De novo		Combined TEs
LINE	58639261	1.8953			Length (Bp)	% in genome	Length (Bp)	% in genome
SINE	67849	0.002193			73874936	2.38774	90555161	2.92687
LTR	1788048676	57.7922			58639261	1.8953	80542528	2.60325
Satellite	1174664	0.037967			67849	0.002193	84893	0.002744
Simple_repeat	4955123	0.160156			1788048676	57.7922	1818831117	58.7871
Unknown	110635752	3.5759			0	0	10040	0.000325
Total	2071508636	66.954			110635752	3.5759	110635752	3.5759
					2065378849	66.7559	2118185557	68.4627
	Repbase TEs		TE protiens
Type	Length (Bp)	% in genome	Length (Bp)	% in genome
DNA	23435964	0.757483	4145016	0.133973
LINE	17973694	0.580935	32988607	1.06624
SINE	17044	0.000551	0	0
LTR	383934463	12.4093	505320724	16.3327
Other	9081	0.000294	5979	0.000193
Unknown	0	0	0	0
Total	422054121	13.6414	542444784	17.5326
Note:
Repeat elements were identified by an integrated annotation pipeline. In total, the M. viride genome comprises about 70.08% repeat elements.
