# Supplementary material for: Chloranthus genome provides insights into the early diversification of angiosperms
Source: Nat Commun. 2021 Nov 26;12:6930. doi: 10.1038/s41467-021-26922-4 (PMC8626473; doi:10.1038/s41467-021-26922-4)
Supplement: Supplementary file 9 — Supplementary Data 6 [file 41467_2021_26922_MOESM9_ESM.xlsx]

## Sheet: Sheet1
Supplementary data 6. Repeat elements annotated in the Chloranthus spicatus genome.
Order	Family	Genus	Species		ATHA		MGUT		VVIN		ACO		CDEM		CKAN		PAME		LCUB		PBOU		MBIO		LCH		CSPI		MAC		OSA		PEQU		EFER		NCOL		ATR
				Number	Size(Bp)	Number	Size(Bp)	Number	Size(Bp)	Number	Size(Bp)	Number	Size(Bp)	Number	Size(Bp)	Number	Size(Bp)	Number	Size(Bp)	Number	Size(Bp)	Number	Size(Bp)	Number	Size(Bp)	Number	Size(Bp)	Number	Size(Bp)	Number	Size(Bp)	Number	Size(Bp)	Number	Size(Bp)	Number	Size(Bp)	Number	Size(Bp)
Class_II				504	444812	1558	1312327	1382	1126232	1571	1229734	1542	1416152	2867	2624039	2391	2018687	7156	6661024	4473	4190651	4386	4409817	3782	3991607	9035	6977095	122	107237	2121	2126740	1847	1134530	981	1043789	1425	1619683	1401	1020197
	Subclass_1			436	337150	1253	877406	1369	1107838	1309	845885	1542	1416152	2652	2302078	2228	1779326	6568	5789220	4145	3703134	4386	4409817	3782	3991607	8722	6532571	122	107237	1959	1884077	1847	1134530	981	1043789	1425	1619683	1373	984835
		TIR		436	337150	1253	877406	1369	1107838	1309	845885	1542	1416152	2652	2302078	2228	1779326	6568	5789220	4145	3703134	4386	4409817	3782	3991607	8722	6532571	122	107237	1959	1884077	1847	1134530	981	1043789	1425	1619683	1373	984835
			PIF/Harbinger	69	29321	196	88502	136	62595	426	186630	331	161247	214	103469	216	105012	350	170944	379	186874	489	242024	221	105338	1089	468771	8	3168	194	87003	1052	505523	108	54084	22	9688	103	50841
			MuDR/Mutator	215	111723	724	376911	635	325336	586	294998	53	27449	1222	631654	1172	605179	3136	1623705	1734	887816	831	419919	670	340838	4660	2381278	44	22728	650	385362	478	247388	90	46085	72	36911	758	387504
			EnSpm/CACTA	90	120862	87	109658	200	253862	98	128514	0	0	533	690723	286	365872	1385	1806257	1105	1436429	998	1282727	1382	1773432	1091	1429156	0	0	849	1090280	153	189487	52	61785	24	28034	2	2548
			hAT	56	72300	226	292222	395	464881	170	221092	1158	1227456	683	876232	554	703263	1697	2188314	927	1192015	2067	2464709	1508	1771561	1862	2244851	70	81341	228	299941	164	192132	731	881835	1307	1545050	510	543942
			Tc1/Mariner	6	2944	20	10113	3	1164	29	14651	0	0	0	0	0	0	0	0	0	0	1	438	1	438	20	8515	0	0	38	21491	0	0	0	0	0	0	0	0
	Subclass_2			68	107662	305	434921	13	18394	262	383849	0	0	215	321961	163	239361	588	871804	328	487517	0	0	0	0	313	444524	0	0	162	242663	0	0	0	0	0	0	28	35362
		Helitron		68	107662	305	434921	13	18394	262	383849	0	0	215	321961	163	239361	588	871804	328	487517	0	0	0	0	313	444524	0	0	162	242663	0	0	0	0	0	0	28	35362
Class_I				4354	1957619	24772	10962804	54504	25275757	29001	13083951	78524	43371846	61712	28193582	62114	28187487	197270	92766487	98884	46318618	331504	148477168	285119	130188085	599464	286442748	48435	19864145	26257	12242056	114038	54364313	36977	17001591	38485	18106079	64516	30181547
	LTR			3640	1559615	23688	10248933	50282	22278751	27202	11937661	45489	20096587	57803	25833772	58685	26098429	189651	87834776	93669	42967542	320114	141536773	277818	125535449	575729	269619920	48070	19611127	25119	11504218	103866	47394521	36098	16491432	38152	17961049	48939	22251970
		Ty1/copia		1395	599436	13645	5943325	31355	13503260	9998	3984719	39030	17208770	28373	12343865	26224	11199876	83935	36718997	35353	15411621	162120	68718320	82463	33515606	67589	29239638	32367	13228188	6593	2873628	24875	9889214	26510	11934100	5945	2515101	18865	8378467
			Tork	223	95073	1028	435597	2696	1118878	3490	1342868	9244	3623419	2164	890143	3050	1224334	5268	2289990	2666	1113027	52680	21151055	37784	14397314	8649	3514762	3996	1669467	397	164520	9608	3477726	1267	534221	95	30931	3822	1499751
			SIRE	76	29447	1849	740123	2660	1096620	1706	675198	0	0	2497	982352	2607	988400	9302	2961041	5390	2305448	72719	31532985	11825	4581200	7914	3358020	16985	6552640	1497	642725	69	26976	0	0	0	0	9	3530
			Ikeros	5	1796	466	214792	3168	1391057	215	97761	23708	11094545	1852	846197	1239	566073	4141	1908270	1911	868498	4294	2044628	6953	3295975	13363	5955044	1656	704856	440	191168	939	418355	1388	598940	318	126794	1027	380267
			Ale	653	286774	2620	1152969	17210	7455807	1579	688614	1951	808865	12163	5351180	10812	4707920	28044	12404876	13196	5760458	14428	6311360	12511	5439131	18067	7718063	2027	853709	1122	490744	12280	5076030	18348	7746459	4794	2003409	6028	2632429
			TAR	43	18784	457	180738	1123	488521	996	438606	1	180	1180	508274	1138	482390	2320	1011046	1364	587847	9738	4187327	6985	3016419	11873	5102788	219	90498	1836	814011	12	5355	10	4781	25	12923	1028	417031
			Ivana	254	104941	587	248382	1898	780474	643	279329	3783	1524455	1228	534921	948	408908	1515	649846	1761	769110	3837	1679688	3336	1465148	3867	1711285	1109	439880	774	337439	1118	441412	672	290048	123	44619	887	384165
			Bianca	107	46390	745	321857	1591	731425	405	185328	0	0	1031	447350	1302	593773	1497	676196	1417	645640	0	0	136	61095	579	243581	0	0	290	126398	0	0	0	0	0	0	5	2289
			Angela	34	16231	5756	2585923	850	375826	48	21059	1	185	3572	1567066	3317	1437365	12357	5329604	4977	2193282	45	18024	48	19233	33	13252	6238	2864194	233	105837	0	0	3	1282	3	1697	152	54184
			Alesia	0	0	115	50477	50	22210	113	50038	1	704	298	123842	342	137800	283	114306	527	226174	648	277776	230	96832	405	175486	99	38256	0	0	1	269	437	185730	11	4204	184	67074
		Ty3/gypsy		2245	960179	10043	4305608	18927	8775491	17204	7952942	6459	2887817	29429	13489379	32461	14898553	105716	51115779	58316	27555921	157994	72818453	195355	92019843	508140	240380282	15703	6382939	18526	8630590	78991	37505307	9588	4557332	32207	15445948	30074	13873503
			OTA	1505	636293	5723	2444703	13877	6636022	14576	6792594	0	0	12958	6427457	15509	7658346	71135	35884936	32150	16078394	79816	37246808	157459	74670195	262635	129262065	2782	1245360	10082	4910949	69761	33806675	2591	1271476	26335	12883425	17624	8388521
			Galadriel	0	0	478	183629	1292	551123	214	93474	271	108388	90	35773	88	38577	203	85569	160	66904	99	30351	91	29023	2217	935515	2141	930001	0	0	627	218496	1326	596763	1799	700408	195	71038
			CRM	139	60207	864	367247	1277	532734	1036	455488	5708	2559996	4632	1831935	3797	1453021	5515	2175455	4264	1684065	22873	10363440	25344	11734678	30374	14229253	1235	559502	804	317752	5268	2035014	292	137483	60	18478	1743	791371
			Tekay	400	178755	2095	931595	1601	679070	934	416725	1	222	9584	4165610	11095	4797949	24948	11039923	17844	7811015	44944	20737488	9545	4293663	205049	92226294	1834	814936	6433	2876383	1381	642292	1641	773948	1701	781673	9832	4324969
			Reina	200	84437	866	369699	864	368638	431	188315	373	169032	838	348460	598	248152	699	295078	962	408960	1681	593394	999	421867	831	334148	7688	2822479	1206	525051	1766	712733	2884	1353991	1669	753163	501	215523
	pararetrovirus			2	544	44	23027	233	107388	38	18122	2	706	195	83472	128	53114	78	33126	122	53961	267	123211	233	97795	1047	404237	55	20012	88	38743	431	176019	410	162129	264	92905	1311	608458
	LINE			712	397460	971	657011	3804	2799394	1653	1073902	33033	23274553	3635	2238641	3265	2018864	7517	4887046	5038	3269605	10954	6738442	6925	4484385	21674	15920254	310	233006	1039	693879	9702	6774924	446	338419	69	52125	12507	6459712
