# Supplementary material for: Chloranthus genome provides insights into the early diversification of angiosperms
Source: Nat Commun. 2021 Nov 26;12:6930. doi: 10.1038/s41467-021-26922-4 (PMC8626473; doi:10.1038/s41467-021-26922-4)
Supplement: Supplementary file 10 — Supplementary Data 7 [file 41467_2021_26922_MOESM10_ESM.xlsx]

## Sheet: Sheet1
Supplementary Data 7
Data on all 18 species used for the evolutionary analysis.
Species	Short Name *1	Chromosome	DataBase	Version
Litsea cubeba	LCUB	2n = 24	https://www.ncbi.nlm.nih.gov/	GCA_012931725.1_ASM1293172v1
Phoebe bournei	PBOU	2n = 24	ftp://download.big.ac.cn/gwh/Plants/	Phoebe_bournei_Flye_GWHACDM00000000
Magnolia biondii	MBIO	2n = 38	UnPublished
Arabidopsis thaliana	ATHA	2n = 10	genome.jgi.doe.gov/PhytozomeV12	Athaliana_167_TAIR10
Cinnamomum micranthum f. kanehirae	CKAN	2n = 24	https://www.ncbi.nlm.nih.gov/	GCA_003546025.1_ASBRC_Ckan_1.0
Persea americana	PAME	2n = 24	https://genomevolution.org/coge	V3.0, id29305
Erythranthe guttata	MGUT	2n = 28	genome.jgi.doe.gov/PhytozomeV12	Mguttatus_256_v2.0
Vitis vinifera	VVIN	2n = 38	genome.jgi.doe.gov/PhytozomeV12	Vvinifera_145_Genoscope.12X
Musa acuminata	MAC	2n = 22	genome.jgi.doe.gov/PhytozomeV12	Macuminata_304_v1
Chloranthus spicatus	CSPI	2n = 30	this study
Liriodendron chinense	LCH	2n = 38	http://120.78.193.56:8000/node/141281	V1.0
Ceratophyllum demersum	CDEM	2n = 24	https://genomevolution.org/coge	Contig_v1, id56569
Phalaenopsis equestris	PEQU	2n = 38	https://www.ncbi.nlm.nih.gov/	GCF_001263595.1_ASM126359v1
Oryza sativa	OSA	2n = 24	genome.jgi.doe.gov/PhytozomeV13	Osativa_323_v7.0
Nymphaea colorata	NCOL	NA *2	https://www.ncbi.nlm.nih.gov/	GCF_008831285.1_ASM883128v1
Amborella trichopoda	ATR	2n = 26	genome.jgi.doe.gov/PhytozomeV13	Atrichopoda_291_v1.0
Euryale ferox	EFER	2n = 58	https://genomevolution.org/coge	Chr_v1, id56574
Aquilegia coerulea	ACO	NA	genome.jgi.doe.gov/PhytozomeV12	Acoerulea_322_v3
Note: *1, Short names used in this article.
*2, UnKnown
The list of 218 species used for nuclear phylogenetic analyses in this study
IndexID	Species	Database	Version	Taxonomy
1	Lemna minor	CoGe database	id 27408	Alismatales	Lemnaceae	Lemna minor
2	Spirodela polyrhiza	NCBI	ASM198140v1	Alismatales	Araceae	Spirodela polyrhiza
3	Zostera marina	NCBI Seagrass Zmu Genome	Zosma_marina.v.2.1	Alismatales	Zosteraceae	Zostera marina
4	Zostera muelleri	(http://appliedbioinformatics.com.au/index.php/Seagrass_Zmu_Genome)	Zostera muelleri	Alismatales	Zosteraceae	Zostera muelleri
5	Amborella trichopoda	PhytozomeV13	291_v1.0	Amborellales	Amborellaceae	Amborella trichopoda
6	Daucus carota	NCBI	ASM162521v1	Apiales	Apiaceae	Daucus carota
7	Panax notoginseng	Panax notoginseng (http://www.plantkingdomgdb.com/panax_notoginseng/data/)	Panax notoginseng	Apiales	Araliaceae	Panax notoginseng
8	Elaeis guineensis	NCBI	EG5	Arecales	Arecaceae	Elaeis guineensis
9	Phoenix dactylifera	NCBI	DPV01	Arecales	Arecaceae	Phoenix dactylifera
10	Asparagus officinalis	NCBI	Aspof.V1	Asparagales	Asparagaceae	Asparagus officinalis
11	Dendrobium catenatum	NCBI	ASM160598v2	Asparagales	Orchidaceae	Dendrobium catenatum
12	Dendrobium officinale	Herbal Medicine Omics Database (ftp://202.203.187.112:2222/genome/dendrobe/)	Dendrobium officinale	Asparagales	Orchidaceae	Dendrobium officinale
13	Phalaenopsis equestris	NCBI	ASM126359v1	Asparagales	Orchidaceae	Phalaenopsis equestris
14	Erigeron breviscapus	GigaDB (http://dx.doi.org/10.5524/100290)	Erigeron breviscapus	Asterales	Asteraceae	Erigeron breviscapus
15	Helianthus annuus	NCBI	HanXRQr1.0	Asterales	Asteraceae	Helianthus annuus
16	Lactuca sativa	NCBI	Lsat_Salinas_v7	Asterales	Asteraceae	Lactuca sativa
17	Aethionema arabicum	NCBI	VEGI_AA_v_1.0	Brassicales	Brassicaceae	Aethionema arabicum
18	Arabidopsis halleri	NCBI	Ahal_1.0	Brassicales	Brassicaceae	Arabidopsis halleri
19	Arabidopsis lyrata	NCBI	v.1.0	Brassicales	Brassicaceae	Arabidopsis lyrata
20	Arabidopsis thaliana	PhytozomeV12	167_TAIR10	Brassicales	Brassicaceae	Arabidopsis thaliana
21	Arabis alpina	NCBI	MPIPZ.v5	Brassicales	Brassicaceae	Arabis alpina
22	Barbarea vulgaris	NCBI	ASM192098v1	Brassicales	Brassicaceae	Barbarea vulgaris
23	Boechera stricta	NCBI	Bstricta_278_v1	Brassicales	Brassicaceae	Boechera stricta
24	Brassica juncea	NCBI	Brassica_juncea_var_tumida_T84-66_v1	Brassicales	Brassicaceae	Brassica juncea
25	Brassica napus	NCBI	Bra_napus_v2.0	Brassicales	Brassicaceae	Brassica napus
26	Brassica nigra	NCBI	ASM168289v1	Brassicales	Brassicaceae	Brassica nigra
27	Brassica oleracea	NCBI	BOL	Brassicales	Brassicaceae	Brassica oleracea
28	Brassica rapa	NCBI	ASM30998v2	Brassicales	Brassicaceae	Brassica rapa
29	Camelina sativa	NCBI	Cs	Brassicales	Brassicaceae	Camelina sativa
30	Capsella bursapastoris	NCBI	C_bursa_pastoris_nuclear_genome_v1	Brassicales	Brassicaceae	Capsella bursapastoris
31	Capsella grandiflora	JGI12	V1.1	Brassicales	Brassicaceae	Capsella grandiflora
32	Capsella rubella	NCBI	Caprub1_0	Brassicales	Brassicaceae	Capsella rubella
33	Cardamine hirsuta	Cardamine hirsuta genetic and genomic (http://chi.mpipz.mpg.de/assembly.html)	v1.0	Brassicales	Brassicaceae	Cardamine hirsuta
34	Carica papaya	NCBI	ASM131004v1	Brassicales	Caricaceae	Carica papaya
35	Eutrema salsugineum	NCBI	Eutsalg1_0	Brassicales	Brassicaceae	Thellungiella halophila | Eutrema salsugineum
36	Leavenworthia alabamica	NCBI	VEGI_LA_v_1.0	Brassicales	Brassicaceae	Leavenworthia alabamica
37	Lepidium meyenii	Maca Genome Hub	V1.0	Brassicales	Brassicaceae	Lepidium meyenii
38	Moringa oleifera	Herbal Medicine Omics Database (ftp://202.203.187.112:2222/genome/dendrobe/)	Moringa oleifera	Brassicales	Moringaceae	Moringa oleifera
39	Raphanus raphanistrum	NCBI	ASM76984v1	Brassicales	Brassicaceae	Raphanus raphanistrum
40	Raphanus sativus	NCBI	Rs1.0	Brassicales	Brassicaceae	Raphanus sativus
41	Schrenkiella parvula	NCBI	Eutrema_parvulum_v01	Brassicales	Brassicaceae	Thellungiella parvula | Schrenkiella parvula
42	Sisymbrium irio	NCBI	VEGI_SI_v_1.0	Brassicales	Brassicaceae	Sisymbrium irio
43	Tarenaya hassleriana	NCBI	ASM46358v1	Brassicales	Cleomaceae	Tarenaya hassleriana
44	Thlaspi arvense	NCBI	T_arvense_v1	Brassicales	Brassicaceae	Thlaspi arvense
45	Amaranthus hypochondriacus	NCBI	AHP1.0	Caryophyllales	Amaranthaceae	Amaranthus hypochondriacus
46	Beta vulgaris	Ensembl Plants v42	RefBeet-1.2.2	Caryophyllales	Amaranthaceae	Beta vulgaris
47	Chenopodium quinoa	NCBI	ASM168347v1	Caryophyllales	Amaranthaceae	Chenopodium quinoa
48	Dianthus caryophyllus	NCBI	DCA_r1.0	Caryophyllales	Caryophyllaceae	Dianthus caryophyllus
49	Fagopyrum esculentum	NCBI	FES_r1.0	Caryophyllales	Polygonaceae	Fagopyrum esculentum
50	Fagopyrum tataricum	NCBI	Ft1.0	Caryophyllales	Polygonaceae	Fagopyrum tataricum
51	Spinacia oleracea	NCBI	ASM200726v1	Caryophyllales	Amaranthaceae	Spinacia oleracea
52	Ceratophyllum demersum	CoGe	Contig_v1	Ceratophyllales	Ceratophyllaceae	Ceratophyllum demersum
53	Ascarina rubricaulis	oneKP	WZFE	Chloranthales	Chloranthaceae	Ascarina rubricaulis
54	Chloranthus spicatus	this paper	V1.0	Chloranthales	Chloranthaceae	Chloranthus spicatus
55	Sarcandra glabra	oneKP	OSHQ	Chloranthales	Chloranthaceae	Sarcandra glabra
56	Camptotheca acuminata	Medicinal Plant Genomics Resource (http://medicinalplantgenomics.msu.edu)	Camptotheca acuminata	Cornales	Nyssaceae	Camptotheca acuminata
57	Citrullus lanatus	NCBI	CiLa_1.0	Cucurbitales	Cucurbitaceae	Citrullus lanatus
58	Cucumis melo	NCBI	ASM31304v1	Cucurbitales	Cucurbitaceae	Cucumis melo
59	Cucumis sativus	NCBI	ASM407v2	Cucurbitales	Cucurbitaceae	Cucumis sativus
60	Cucurbita maxima	NCBI	Cmax_1.0	Cucurbitales	Cucurbitaceae	Cucurbita maxima
61	Cucurbita moschata	NCBI	Cmos_1.0	Cucurbitales	Cucurbitaceae	Cucurbita moschata
62	Actinidia chinensis	NCBI	Kiwifruit_v1	Ericales	Actinidiaceae	Actinidia chinensis
63	Camellia sinensis	NCBI	AHAU_CSS_2	Ericales	Theaceae	Camellia sinensis
64	Primula veris	NCBI	ASM78844v1	Ericales	Primulaceae	Primula veris
65	Rhododendron delavayi	GigaDB (http://dx.doi.org/10.5524/100331)	Rhododendron delavayi	Ericales	Ericaceae	Rhododendron delavayi
66	Vaccinium macrocarpon	NCBI	ASM77533v2	Ericales	Ericaceae	Vaccinium macrocarpon
67	Arachis duranensis	NCBI	Aradu1.1	Fabales	Fabaceae	Arachis duranensis
68	Arachis ipaensis	NCBI	Araip1.1	Fabales	Fabaceae	Arachis ipaensis
69	Cajanus cajan	NCBI	C.cajan_V1.0	Fabales	Fabaceae	Cajanus cajan
70	Cicer arietinum	NCBI	ASM33114v1	Fabales	Fabaceae	Cicer arietinum
71	Glycine max	NCBI	Glycine_max_v2.1	Fabales	Fabaceae	Glycine max
72	Glycine soja	NCBI	glyso.PI483463.gnm1	Fabales	Fabaceae	Glycine soja
73	Glycyrrhiza uralensis	Glycyrrhiza uralensis GDB (http://ngs-dataarchive.psc.riken.jp/Gur-genome/)	v1.0	Fabales	Fabaceae	Glycyrrhiza uralensis
74	Lotus japonicus	NCBI	Lj3.0	Fabales	Fabaceae	Lotus japonicus
75	Lupinus angustifolius	NCBI	LupAngTanjil_v1.0	Fabales	Fabaceae	Lupinus angustifolius
76	Medicago truncatula	NCBI	MedtrA17_4.0	Fabales	Fabaceae	Medicago truncatula
77	Phaseolus vulgaris	NCBI	PhaVulg1_0	Fabales	Fabaceae	Phaseolus vulgaris
78	Trifolium pratense	NCBI	Trifolium pratense genome v3	Fabales	Fabaceae	Trifolium pratense
79	Trifolium subterraneum	NCBI	TSUd_r1.1	Fabales	Fabaceae	Trifolium subterraneum
80	Vigna angularis	NCBI	Vigan1.1	Fabales	Fabaceae	Vigna angularis
81	Vigna radiata	NCBI	Vradiata_ver6	Fabales	Fabaceae	Vigna radiata
82	Vigna unguiculata	NCBI	ASM411807v1	Fabales	Fabaceae	Vigna unguiculata
83	Betula pendula	NCBI	Bpev01	Fagales	Betulaceae	Betula pendula
84	Castanea mollissima	NCBI	ASM76360v1	Fagales	Fagaceae	Castanea mollissima
85	Juglans regia	NCBI	wgs.5d	Fagales	Juglandaceae	Juglans regia
86	Quercus lobata	NCBI	ValleyOak3.0	Fagales	Fagaceae	Quercus lobata
87	Catharanthus roseus	NCBI	ASM94934v1	Gentianales	Apocynaceae	Catharanthus roseus
88	Coffea canephora	NCBI	AUK_PRJEB4211_v1	Gentianales	Rubiaceae	Coffea canephora
89	Ginkgo biloba	PLAZA v4.0	-	Ginkgoales	Ginkgoaceae	Ginkgo biloba
90	Dorcoceras hygrometricum	NCBI Boea_hygrometrica.v1	GCA_001598015.1	Lamiales	Gesneriaceae	Dorcoceras hygrometricum
91	Erythranthe guttata	PhytozomeV12	256_v2.0	Lamiales	Phrymaceae	Erythranthe guttata
92	Fraxinus excelsior	NCBI	BATG-0.5	Lamiales	Oleaceae	Fraxinus excelsior
93	Genlisea aurea	NCBI	GenAur_1.0	Lamiales	Lentibulariaceae	Genlisea aurea
94	Olea europaea	NCBI	O_europaea_v1	Lamiales	Oleaceae	Olea europaea
95	Salvia miltiorrhiza	National Data Center of Traditional Chinese Medicine of China (http://www.ndctcm.org/shujukujieshao/)	Salvia miltiorrhiza	Lamiales	Lamiaceae	Salvia miltiorrhiza
96	Sesamum indicum	NCBI	S_indicum_v1.0	Lamiales	Pedaliaceae	Sesamum indicum
97	Utricularia gibba	NCBI	U_gibba_v2	Lamiales	Lentibulariaceae	Utricularia gibba
98	Cinnamomum micranthum f. kanehirae	NCBI	ASBRC_Ckan_1.0	Laurales	Lauraceae	Cinnamomum micranthum f. kanehirae
99	Litsea cubeba	NCBI	ASM1293172v1	Laurales	Lauraceae	Litsea cubeba
100	Persea americana	CoGe	v3.0	Laurales	Lauraceae	Persea americana
101	Phoebe bournei	ftp://download.big.ac.cn/gwh/	GWHACDM00000000	Laurales	Lauraceae	Phoebe bournei
102	Liriodendron chinense	http://120.78.193.56:8000/node/141281	V1.0	magnoliales	magnoliaceae	Liriodendron chinense
103	Magnolia biondii	CNSA	V1.0	Magnoliales	Magnoliaceae	Magnolia biondii
104	Hevea brasiliensis	NCBI	ASM165405v1	Malpighiales	Euphorbiaceae	Hevea brasiliensis
105	Jatropha curcas	NCBI	JatCur_1.0	Malpighiales	Euphorbiaceae	Jatropha curcas
106	Linum usitatissimum	NCBI	ASM22429v2	Malpighiales	Linaceae	Linum usitatissimum
107	Manihot esculenta	NCBI	Manihot esculenta v6	Malpighiales	Euphorbiaceae	Manihot esculenta
108	Populus deltoides	JGI12	Populus deltoides WV94 v2.1	Malpighiales	Salicaceae	Populus deltoides
109	Populus euphratica	NCBI	PopEup_1.0	Malpighiales	Salicaceae	Populus euphratica
110	Populus pruinosa	GigaDB (http://dx.doi.org/10.5524/100319)	Populus pruinosa	Malpighiales	Salicaceae	Populus pruinosa
111	Populus tremula	v3 PopGenIE (http://popgenie.org/)	v1.1	Malpighiales	Salicaceae	Populus tremula
112	Populus tremuloides	v3 PopGenIE (http://popgenie.org/)	v1.1	Malpighiales	Salicaceae	Populus tremuloides
113	Populus trichocarpa	NCBI	Pop_tri_v3	Malpighiales	Salicaceae	Populus trichocarpa
114	Ricinus communis	NCBI	JCVI_RCG_1.1	Malpighiales	Euphorbiaceae	Ricinus communis
115	Salix purpurea	JGI12	Salix purpurea v1.0	Malpighiales	Salicaceae	Salix purpurea
116	Salix suchowensis	JGI GOLD	Gp0096061	Malpighiales	Salicaceae	Salix suchowensis
117	Corchorus capsularis	NCBI	CCACVL1_1.0	Malvales	Malvaceae	Corchorus capsularis
118	Corchorus olitorius	NCBI	COLO4_1.0	Malvales	Malvaceae	Corchorus olitorius
119	Gossypium arboreum	NCBI	Gossypium_arboreum_v1.0	Malvales	Malvaceae	Gossypium arboreum
120	Gossypium barbadense	NCBI	GbV1.0	Malvales	Malvaceae	Gossypium barbadense
121	Gossypium barbadense AA/DD	COTTONGEN (https://www.cottongen.org/)	3-79_HAU v1	Malvales	Malvaceae	Gossypium barbadense AA/DD
122	Gossypium hirsutum	NCBI	ASM250434v1	Malvales	Malvaceae	Gossypium hirsutum
123	Gossypium raimondii	NCBI	Gr_v1.0	Malvales	Malvaceae	Gossypium raimondii
124	Herrania umbratica	NCBI	ASM216827v2	Malvales	Sterculiaceae	Herrania umbratica
125	Theobroma cacao	NCBI	Criollo_cocoa_genome_V2	Malvales	Malvaceae	Theobroma cacao
126	Eucalyptus grandis	NCBI	Egrandis1_0	Myrtales	Myrtaceae	Eucalyptus grandis
127	Punica granatum	NCBI	ASM220158v1	Myrtales	Lythraceae	Punica granatum
128	Euryale ferox	CoGe	v1	Nymphaeales	Nymphaeaceae	Euryale ferox
129	Nymphaea colorata	NCBI	ASM883128v1	Nymphaeales	Nymphaeaceae	Nymphaea colorata
130	Cephalotus follicularis	NCBI	Cfol_1.0	Oxalidales	Cephalotaceae	Cephalotus follicularis
131	Xerophyta viscosa	NCBI	ASM207613v1	Pandanales	Velloziaceae	Xerophyta viscosa
132	Picea abies	NCBI	Pabies01	Pinales	Pinaceae	Picea abies
133	Aegilops tauschii	NCBI	ASM34733v1	Poales	Poaceae	Aegilops tauschii
134	Ananas comosus	NCBI	ASM154086v1	Poales	Bromeliaceae	Ananas comosus
135	Brachypodium distachyon	NCBI	Brachypodium_distachyon_v3.0	Poales	Poaceae	Brachypodium distachyon
136	Brachypodium stacei	JGI12	Brachypodium stacei v1.1	Poales	Poaceae	Brachypodium stacei
137	Brachypodium sylvaticum	JGI12	Brachypodium sylvaticum v1.1	Poales	Poaceae	Brachypodium sylvaticum
138	Dichanthelium oligosanthes	NCBI	ASM163321v2	Poales	Poaceae	Dichanthelium oligosanthes
139	Eragrostis tef	NCBI	ASM97063v1	Poales	Poaceae	Eragrostis tef
140	Hordeum vulgare	NCBI	Hulless_Barley_ass.V2	Poales	Poaceae	Hordeum vulgare
141	Leersia perrieri	NCBI	Lperr_V1.4	Poales	Poaceae	Leersia perrieri
142	Lolium perenne	NCBI	ASM173568v1	Poales	Poaceae	Lolium perenne
143	Oropetium thomaeum	NCBI	Oropetium_genomic_20141112	Poales	Poaceae	Oropetium thomaeum
144	Oryza barthii	NCBI	O.barthii_v1.3	Poales	Poaceae	Oryza barthii
145	Oryza brachyantha	NCBI	Oryza_brachyantha.v1.4b	Poales	Poaceae	Oryza brachyantha
146	Oryza glaberrima	NCBI	Oryza_glaberrima_V1	Poales	Poaceae	Oryza glaberrima
147	Oryza glumaepatula	NCBI	Oryza_glumaepatula_v1.5	Poales	Poaceae	Oryza glumaepatula
148	Oryza indica	Ensembl Plants v42	ASM465v1	Poales	Poaceae	Oryza indica
149	Oryza longistaminata	NCBI	ASM151433v2	Poales	Poaceae	Oryza longistaminata
150	Oryza meridionalis	NCBI	Oryza_meridionalis_v1.3	Poales	Poaceae	Oryza meridionalis
151	Oryza nivara	NCBI	Oryza_nivara_v1.0	Poales	Poaceae	Oryza nivara
152	Oryza punctata	NCBI	Oryza_punctata_v1.2	Poales	Poaceae	Oryza punctata
153	Oryza rufipogon	NCBI	OR_W1943	Poales	Poaceae	Oryza rufipogon
154	Oryza sativa	PhytozomeV13	323_v7.0	Poales	Poaceae	Oryza sativa
155	Panicum hallii	NCBI	PHallii_v3.1	Poales	Poaceae	Panicum hallii
156	Panicum virgatum	JGI12	Panicum virgatum v1.1	Poales	Poaceae	Panicum virgatum
157	Phyllostachys heterocycla	National Center For Gene Research (http://server.ncgr.ac.cn/bamboo/down.php)	v1.0	Poales	Poaceae	Phyllostachys heterocycla
158	Secale cereale	NCBI	Rye_Lo7_WGS_contigs	Poales	Poaceae	Secale cereale
159	Setaria italica	NCBI	Setaria_italica_v2.0	Poales	Poaceae	Setaria italica
160	Setaria viridis	NCBI	Setaria_viridis_v2.0	Poales	Poaceae	Setaria viridis
161	Sorghum bicolor	NCBI	Sorghum_bicolor_NCBIv3	Poales	Poaceae	Sorghum bicolor
162	Triticum aestivum	NCBI	iwgsc_refseqv1.0	Poales	Poaceae	Triticum aestivum
163	Triticum turgidum	NCBI	WEWSeq v.1.0	Poales	Poaceae	Triticum turgidum
164	Triticum urartu	NCBI	Tu2.0	Poales	Poaceae	Triticum urartu
165	Zea mays	NCBI	B73 RefGen_v4	Poales	Poaceae	Zea mays
166	Zizania latifolia	NCBI	Zizania_latifolia_v01	Poales	Poaceae	Zizania latifolia
167	Zoysia japonica	NCBI	ASM160227v1	Poales	Poaceae	Zoysia japonica
168	Zoysia matrella	NCBI	ASM160229v1	Poales	Poaceae	Zoysia matrella
169	Zoysia pacifica	NCBI	ASM160231v1	Poales	Poaceae	Zoysia pacifica
170	Macadamia integrifolia	NCBI	Macadamia Integrifolia v2	Proteales	Proteaceae	Macadamia integrifolia
171	Nelumbo nucifera	NCBI	ASM303368v1	Proteales	Nelumbonaceae	Nelumbo nucifera
172	Aquilegia coerulea	PhytozomeV12	322_v3	Ranunculales	Ranunculaceae	Aquilegia coerulea
173	Macleaya cordata	NCBI	MC_HNAU_1.0	Ranunculales	Papaveraceae	Macleaya cordata
174	Fragaria iinumae	NCBI	FII_r1.1	Rosales	Rosaceae	Fragaria iinumae
175	Fragaria nipponica	NCBI	FNI_r1.1	Rosales	Rosaceae	Fragaria nipponica
176	Fragaria nubicola	NCBI	FNU_r1.1	Rosales	Rosaceae	Fragaria nubicola
177	Fragaria orientalis	NCBI	FOR_r1.1	Rosales	Rosaceae	Fragaria orientalis
178	Fragaria vesca	NCBI	FraVesHawaii_1.0	Rosales	Rosaceae	Fragaria vesca
179	Humulus lupulus	NCBI	hl_SW_version_1.0.fasta	Rosales	Cannabaceae	Humulus lupulus
180	Malus domestica	NCBI	ASM211411v1	Rosales	Rosaceae	Malus domestica
181	Morus notabilis	NCBI	ASM41409v2	Rosales	Moraceae	Morus notabilis
182	Prunus avium	NCBI	PAV_r1.0	Rosales	Rosaceae	Prunus avium
183	Prunus mume	NCBI	P.mume_V1.0	Rosales	Rosaceae	Prunus mume
184	Prunus persica	NCBI	Prunus_persica_NCBIv2	Rosales	Rosaceae	Prunus persica
185	Pyrus bretschneideri	NCBI	Pbr_v1.0	Rosales	Rosaceae	Pyrus bretschneideri
186	Rubus occidentalis	Genome Database for Rosaceae	Rubus occidentalis Whole Genome Assembly v1.0 & Annotation v1	Rosales	Rosaceae	Rubus occidentalis
187	Ziziphus jujuba	NCBI	ZizJuj_1.1	Rosales	Rhamnaceae	Ziziphus jujuba
188	Anacardium occidentale	JGI12	v0.9	Sapindales	Anacardiaceae	Anacardium occidentale
189	Atalantia buxifolia	CITRUS GENOME DATABASE	Atalantia buxifolia	Sapindales	Rutaceae	Atalantia buxifolia
190	Azadirachta indica	NCBI	AzaInd2.1	Sapindales	Meliaceae	Azadirachta indica
191	Citrus clementina	NCBI	Citrus_clementina_v1.0	Sapindales	Rutaceae	Citrus clementina
192	Citrus grandis	NCBI	ASM200692v1	Sapindales	Rutaceae	Citrus grandis
193	Citrus ichangensis	NCBI	ASM201397v2	Sapindales	Rutaceae	Citrus ichangensis
194	Citrus medica	NCBI	C_medica_denovo_2	Sapindales	Rutaceae	Citrus medica
195	Citrus sinensis	NCBI	Csi_valencia_1.0	Sapindales	Rutaceae	Citrus sinensis
196	Dimocarpus longan	gigaDB (http://dx.doi.org/10.5524/100276)	Erigeron breviscapus	Sapindales	Sapindaceae	Dimocarpus longan
197	Capsicum annuum	NCBI	Pepper Zunla 1 Ref_v1.0	Solanales	Solanaceae	Capsicum annuum
198	Capsicum baccatum	NCBI	ASM227188v2	Solanales	Solanaceae	Capsicum baccatum
199	Capsicum chinense	NCBI	ASM227189v2	Solanales	Solanaceae	Capsicum chinense
200	Ipomoea nil	NCBI	Asagao_1.1	Solanales	Convolvulaceae	Ipomoea nil
201	Ipomoea trifida	NCBI	ASM357666v1	Solanales	Convolvulaceae	Ipomoea trifida
202	Nicotiana attenuata	NCBI	NIATTr2	Solanales	Solanaceae	Nicotiana attenuata
203	Nicotiana benthamiana	NCBI	Ni_ben	Solanales	Solanaceae	Nicotiana benthamiana
204	Nicotiana obtusifolia	NCBI	NIOBT.version3	Solanales	Solanaceae	Nicotiana obtusifolia
205	Nicotiana sylvestris	NCBI	Nsyl	Solanales	Solanaceae	Nicotiana sylvestris
206	Nicotiana tabacum	NCBI	Ntab-TN90	Solanales	Solanaceae	Nicotiana tabacum
207	Nicotiana tomentosiformis	NCBI	Ntom_v01	Solanales	Solanaceae	Nicotiana tomentosiformis
208	Petunia axillaris	Sol Genomics Network	Petunia axillaris draft genome sequence v1.6.2	Solanales	Solanaceae	Petunia axillaris
209	Petunia inflata	Sol Genomics Network	Petunia inflata draft genome sequence v1.0.1	Solanales	Solanaceae	Petunia inflata
210	Solanum lycopersicum	NCBI	SL3.0	Solanales	Solanaceae	Solanum lycopersicum
211	Solanum melongena	Ensembl Plants v42	SolTub_3.0	Solanales	Solanaceae	Solanum melongena
212	Solanum pennellii	NCBI	SPENNV200	Solanales	Solanaceae	Solanum pennellii
213	Solanum pimpinellifolium	NCBI	KAUST_Spi-LA0480_1.0	Solanales	Solanaceae	Solanum pimpinellifolium
214	Solanum tuberosum	NCBI	SolTub_3.0	Solanales	Solanaceae	Solanum tuberosum
215	Vitis vinifera	PhytozomeV12	145_Genoscope.12X	Vitales	Vitaceae	Vitis vinifera
216	Musa acuminata	PhytozomeV12	304_v1	Zingiberales	Musaceae	Musa acuminata
217	Musa balbisiana	Banana Genome Hub (https://banana-genomehub.southgreen.fr/)	Musa balbisiana	Zingiberales	Musaceae	Musa balbisiana
218	Musa itinerans	NCBI	ASM164941v1	Zingiberales	Musaceae	Musa itinerans
