# Supplementary material for: Chloranthus genome provides insights into the early diversification of angiosperms
Source: Nat Commun. 2021 Nov 26;12:6930. doi: 10.1038/s41467-021-26922-4 (PMC8626473; doi:10.1038/s41467-021-26922-4)
Supplement: Supplementary file 11 — Supplementary Data 8 [file 41467_2021_26922_MOESM11_ESM.xlsx]

## Sheet: Sheet1
Supplementary data 8. Comparison of high-ortholog gene (HOG) Characteristic of the Chloranthus spicatus genomes with other genomes.
Type	ATHA	OSA	PAME	CKAN	CSPI	LCH	LCUB	MBIO	PBOU
the average of cds_length	1533.31	1542.21	1541.68	1557.36	1547.91	1540.88	1546.1	1555.85	1544.09
the average of exon_length	224.222	225.132	222.819	220.848	223.144	218.483	222.605	221.684	222.858
the average of exon_number	6.83837	6.85027	6.91896	7.05174	6.93681	7.05266	6.94551	7.01832	6.92857
the average of intron_length	153.383	372.61	1270.29	1251	3681.34	2250.5	1493.35	2390.86	1355.35
the average of mRNA_length	2428.82	3722.08	9060.47	9128.11	23403.4	15162.4	10424.9	15944.8	9579.38
the total intron length	1955793	4760833	16421036	16534520	47732304	29749346	19391193	31425470	17549076
the total number of exon	14935	14961	15111	15401	15150	15403	15169	15328	15132
the total number of gene	2184	2184	2184	2184	2184	2184	2184	2184	2184
the total number of intron	12751	12777	12927	13217	12966	13219	12985	13144	12948
the average of intron_number	5.84	5.85	5.92	6.05	5.94	6.05	5.95	6.02	5.93
