# Supplementary material for: Chloranthus genome provides insights into the early diversification of angiosperms
Source: Nat Commun. 2021 Nov 26;12:6930. doi: 10.1038/s41467-021-26922-4 (PMC8626473; doi:10.1038/s41467-021-26922-4)
Supplement: Supplementary file 12 — Supplementary Data 9 [file 41467_2021_26922_MOESM12_ESM.xlsx]

## Sheet: Sheet1
Supplementary data 9. Comparison of high-ortholog gene (HOG) size of the Chloranthus spicatus genomes with other genomes.
Range (Bp)	ATHA	CSPI	LCH	MBIO	PAME	PBOU	CKAN	LCUB	OSA
[0,5000)	2066	578	498	597	810	801	822	798	1713
[5000,10000)	114	319	536	471	641	615	666	609	410
[10000,20000)	4	411	595	544	536	554	499	514	59
[20000,500000)	0	876	555	572	197	214	197	263	2
