# Supplementary material for: Chloranthus genome provides insights into the early diversification of angiosperms
Source: Nat Commun. 2021 Nov 26;12:6930. doi: 10.1038/s41467-021-26922-4 (PMC8626473; doi:10.1038/s41467-021-26922-4)
Supplement: Supplementary file 13 — Supplementary Data 10 [file 41467_2021_26922_MOESM13_ESM.xlsx]

## Sheet: Sheet1
Supplementary data 10. Statistics of Syntenic Blocks between different representative genome with scaffold and chromosome level
AvsB	of_Syntenic_Blocks (Scaffold)	Average_Syntenic_Gene_Pairs_Per_Block	of_Syntenic_Gene_Pairs	Mean_Block_Length	Asize	Agenes	S_Agenes	S_Agene_R	S_Asize	S_Asize_R	Bsize	Bgenes	S_Bgenes	S_Bgene_R	S_Bsize	S_Bsize_R
ATR_CKAN	646	13.2709	8573	1422987.3251/796056.1920	706332648	26846	6390	0.238	384203385	0.544	730416403	26519	8377	0.316	426959544	0.585
ATR_CSPI	796	11.2324	8941	1256388.0553/2527231.8693	706332648	26846	6730	0.251	402849380	0.57	3093926333	21342	6969	0.327	912138331	0.295
ATR_LCH	576	14.3611	8272	1145298.5677/1453528.2847	706332648	26846	6735	0.251	368023248	0.521	1742423874	35269	8060	0.229	727050069	0.417
ATR_LCUB	1345	10.31	13867	1400313.5086/2169580.4877	706332648	26846	7756	0.289	434609157	0.615	1325681069	30238	10518	0.348	986280820	0.744
ATR_MBIO	465	8.8731	4126	599612.8968/481041.1828	706332648	26846	3610	0.134	204222494	0.289	2224511054	47349	4056	0.086	203189833	0.091
ATR_PAME	569	11.1916	6368	1108611.8436/411812.8471	706332648	26846	5088	0.19	321950433	0.456	823419498	22397	6286	0.281	211744356	0.257
ATR_PBOU	827	10.6747	8828	1331863.2358/917340.5514	706332648	26846	6137	0.229	373433319	0.529	989189349	28188	7567	0.268	389336325	0.394
VVIN_CKAN	953	13.3075	12682	835960.8216/1278954.8111	486198630	26083	8694	0.333	309878659	0.637	730416403	26519	9696	0.366	540518131	0.74
VVIN_CSPI	1321	10.0855	13323	929447.3558/3215262.8864	486198630	26083	8845	0.339	376419113	0.774	3093926333	21342	7219	0.338	958376670	0.31
VVIN_LCH	798	12.8221	10232	533961.0464/1969919.9411	486198630	26083	8145	0.312	258265973	0.531	1742423874	35269	8130	0.231	774848578	0.445
VVIN_LCUB	2494	9.7562	24332	1065534.7851/2464942.0241	486198630	26083	11059	0.424	417980916	0.86	1325681069	30238	12491	0.413	1077340096	0.813
VVIN_MBIO	412	7.7597	3197	296253.9417/603404.5777	486198630	26083	2838	0.109	94469568	0.194	2224511054	47349	2669	0.056	151553443	0.068
VVIN_PAME	782	10.1343	7925	538524.0026/575381.8555	486198630	26083	6101	0.234	226512057	0.466	823419498	22397	6297	0.281	227948904	0.277
VVIN_PBOU	1377	9.8736	13596	872692.4459/1214932.1685	486198630	26083	8391	0.322	354887446	0.73	989189349	28188	8551	0.303	453483389	0.458
AvsB	of_Syntenic_Blocks (chromosome)	Average_Syntenic_Gene_Pairs_Per_Block	of_Syntenic_Gene_Pairs	Mean_Block_Length	Asize	Agenes	S_Agenes	S_Agene_R	S_Asize	S_Asize_R	Bsize	Bgenes	S_Bgenes	S_Bgene_R	S_Bsize	S_Bsize_R
ATR_CKAN	639	13.2801	8486	1419520.0908/799157.5133	706332648	26846	6360	0.237	384160027	0.544	672849857	25442	8290	0.326	423649973	0.63
ATR_CSPI	1453	10.6339	15451	1487667.8761/9840623.8734	706332648	26846	8469	0.315	452347220	0.64	2964139343	19114	9522	0.498	2776530332	0.937
ATR_LCH	534	15.9345	8509	1321445.3839/1846904.8483	706332648	26846	6895	0.257	382240172	0.541	1463145312	30359	8256	0.272	830115370	0.567
ATR_LCUB	1337	10.3283	13809	1405430.1174/2180546.2364	706332648	26846	7728	0.288	434164693	0.615	1251673797	29309	10461	0.357	986280820	0.788
ATR_MBIO	743	13.3378	9910	1422373.1332/2471080.2624	706332648	26846	7055	0.263	415958274	0.589	1983740378	41001	8437	0.206	1130983952	0.57
VVIN_CKAN	916	13.4727	12341	839499.5218/1296674.0186	426176009	23418	8485	0.362	294824636	0.692	672849857	25442	9492	0.373	533996882	0.794
VVIN_CSPI	2432	10.3429	25154	1199164.7150/11904665.9498	426176009	23418	11341	0.484	394781859	0.926	2964139343	19114	10720	0.561	2924868126	0.987
VVIN_LCH	710	15.3141	10873	712319.0549/2733181.5338	426176009	23418	8536	0.365	280378182	0.658	1463145312	30359	8635	0.284	939645944	0.642
VVIN_LCUB	2386	9.8512	23505	1053847.4392/2447766.9820	426176009	23418	10632	0.454	386125836	0.906	1251673797	29309	12309	0.42	1075525652	0.859
VVIN_MBIO	1218	11.7841	14353	1006979.7053/2976404.0665	426176009	23418	9140	0.39	345097132	0.81	1983740378	41001	9082	0.222	1243462287	0.627
