# Supplementary material for: Chloranthus genome provides insights into the early diversification of angiosperms
Source: Nat Commun. 2021 Nov 26;12:6930. doi: 10.1038/s41467-021-26922-4 (PMC8626473; doi:10.1038/s41467-021-26922-4)
Supplement: Supplementary file 14 — Supplementary Data 11 [file 41467_2021_26922_MOESM14_ESM.xlsx]

## Sheet: Sheet1
Supplementary data 11. Ks distribution related to duplication events within representative genome and between genomes
	polyploidization events
whole-genome duplications	γ	κ	λ			τ	π
KS peak *1	1.03	1				1.06	1
Time (Ma) *1	117	100				120	100
Representative species	VVIN	CSPI	CKAN-p1	CKAN-p2	LCH	OSA	NCOL
KS peak	1.02572	1.00625	0.503833	1.00473	0.966301	1.05925	0.904957
Variance	0.012769	0.0204364	0.0105938	0.0196266	0.0126541	0.0265169	0.0224431
SD	0.113	0.142956	0.102926	0.140095	0.112491	0.16284	0.14981
Time (Ma)	116.51 +/- 12.84	114.30 +/- 16.24	57.23 +/- 11.69	114.13 +/- 15.91	109.76 +/- 12.78	120.32 +/- 18.50	102.80 +/- 17.02
Note: *1 Zhang et al 2020, https://onlinelibrary.wiley.com/doi/abs/10.1111/pce.13898
Fossil calibrations used in this study.
Clade	Age (Million-year)	References	Full Reference
Crown group of Vitaceae	65.508 - 128.63	Manchester et al. (2013)	Manchester SR, Kapgate DK, Wen J. 2013. Oldest fruits of the grape family (Vitaceae) from the Late Cretaceous Deccan Cherts of India. Am J Bot. 100(9):1849-1859.
Crown group of Eudicots	119.6 - 128.63	Morris et al. (2018)	Morris J L, Puttick M N, Clark J W, et al. The timescale of early land plant evolution[J]. Proceedings of the National Academy of Sciences, 2018, 115(10): E2274-E2283.
Crown group of Laurales	107.59 – 247.2	Massoni et al. (2015)	Massoni J, Doyle J, Sauquet H. 2015. Fossil calibration of Magnoliidae, an ancient lineage of angiosperms. Palaeontol Electron. 2FC:1-25.
Crown group of Monocots	113 - 247.2	Morris et al. (2018)	Morris J L, Puttick M N, Clark J W, et al. The timescale of early land plant evolution[J]. Proceedings of the National Academy of Sciences, 2018, 115(10): E2274-E2283.
Crown group of Angiosperms	125 - 247.2	Morris et al. (2018)	Morris J L, Puttick M N, Clark J W, et al. The timescale of early land plant evolution[J]. Proceedings of the National Academy of Sciences, 2018, 115(10): E2274-E2283.
