# Supplementary material for: Chloranthus genome provides insights into the early diversification of angiosperms
Source: Nat Commun. 2021 Nov 26;12:6930. doi: 10.1038/s41467-021-26922-4 (PMC8626473; doi:10.1038/s41467-021-26922-4)
Supplement: Supplementary file 15 — Supplementary Data 12 [file 41467_2021_26922_MOESM15_ESM.xlsx]

## Sheet: Sheet1
Supplementary Data 12
Random distribution with chi-square test for Type1-Tree genes
Reference	Query	n	N	m	M	Pvalue	Qvalue
Chr13	Chr13	14	292	1020	19114	0.796811	1
Chr10	Chr10	35	292	2089	19114	0.675448	1
Chr2	Chr2	13	292	1110	19114	0.419162	1
Chr7	Chr7	17	292	828	19114	0.301155	1
Chr14	Chr14	31	292	1948	19114	0.906191	1
Chr9	Chr9	10	292	706	19114	0.938615	1
Chr12	Chr12	21	292	1011	19114	0.221916	1
Chr6	Chr6	25	292	1602	19114	1	1
Chr11	Chr11	32	292	2305	19114	0.674429	1
Chr5	Chr5	16	292	1292	19114	0.486412	1
Chr8	Chr8	27	292	1878	19114	0.840852	1
Chr1	Chr1	19	292	798	19114	0.0849306	0.636979
Chr4	Chr4	6	292	879	19114	0.0633749	0.636979
Chr3	Chr3	11	292	789	19114	0.882845	1
Chr15	Chr15	15	292	859	19114	0.719244	1
Results were analyzed using the Fisher Chi-Square hypothesis test method, P values were determined by unpaired two-sided chisquare, and the Adjusted P value (Qvalue) was determined by fdr method. The Qvalue was used to test for significant differences, and significance was accepted at p ≤ 0.05. Here, n : Total Type1/2-Tree genes in query chromosome; N : Total Type1/2-Tree genes in all chromosomes…
Random distribution with chi-square test for Type2-Tree genes
Reference	Query	n	N	m	M	Pvalue	Qvalue
Chr10	Chr10	49	504	2089	19114	0.483316	0.847785
Chr11	Chr11	64	504	2305	19114	0.752437	1
Chr6	Chr6	36	504	1602	19114	0.403335	0.847785
Chr13	Chr13	28	504	1020	19114	0.916837	1
Chr14	Chr14	57	504	1948	19114	0.508671	0.847785
Chr4	Chr4	22	504	879	19114	0.897604	1
Chr12	Chr12	27	504	1011	19114	1	1
Chr8	Chr8	47	504	1878	19114	0.792914	1
Chr7	Chr7	17	504	828	19114	0.370599	0.847785
Chr1	Chr1	17	504	798	19114	0.456847	0.847785
Chr3	Chr3	20	504	789	19114	0.954266	1
Chr15	Chr15	28	504	859	19114	0.332608	0.847785
Chr2	Chr2	18	504	1110	19114	0.0533622	0.400217
Chr5	Chr5	43	504	1292	19114	0.17486	0.847785
Chr9	Chr9	31	504	706	19114	0.00904854	0.135728
Results were analyzed using the Fisher Chi-Square hypothesis test method, P values were determined by unpaired two-sided chisquare, and the Adjusted P value (Qvalue) was determined by fdr method. The Qvalue was used to test for significant differences, and significance was accepted at p ≤ 0.05. Here, n : Total Type1/2-Tree genes in query chromosome; N : Total Type1/2-Tree genes in all chromosomes…
