# Supplementary material for: Chloranthus genome provides insights into the early diversification of angiosperms
Source: Nat Commun. 2021 Nov 26;12:6930. doi: 10.1038/s41467-021-26922-4 (PMC8626473; doi:10.1038/s41467-021-26922-4)
Supplement: Supplementary file 16 — Supplementary Data 13 [file 41467_2021_26922_MOESM16_ESM.xlsx]

## Sheet: Sheet1
Supplementary data 13. Random distribution with chi-square test for Type1/2-Tree genes
Reference	Query	n	N	m	M	Pvalue	Qvalue
Chr1	0	8	245	794	19096	0.610695	1
Chr1	20000000	5	92	794	19096	0.746443	1
Chr1	40000000	1	55	794	19096	0.616548	1
Chr1	60000000	3	18	794	19096	0.0645659	1
Chr1	80000000	1	14	794	19096	1	1
Chr1	100000000	1	15	794	19096	1	1
Chr1	120000000	2	25	794	19096	0.678996	1
Chr1	140000000	2	22	794	19096	0.572936	1
Chr1	160000000	7	158	794	19096	1	1
Chr1	180000000	6	153	794	19096	1	1
Chr2	0	6	240	794	19096	0.282313	1
Chr2	20000000	4	109	794	19096	0.996914	1
Chr2	40000000	3	66	794	19096	1	1
Chr2	60000000	1	33	794	19096	1	1
Chr2	80000000	1	22	794	19096	1	1
Chr2	100000000	1	15	794	19096	1	1
Chr2	120000000	0	36	794	19096	0.425456	1
Chr2	140000000	3	63	794	19096	1	1
Chr2	160000000	3	164	794	19096	0.212207	1
Chr2	180000000	9	361	794	19096	0.164832	1
Chr3	0	9	252	794	19096	0.774217	1
Chr3	20000000	1	93	794	19096	0.236165	1
Chr3	40000000	6	40	794	19096	0.00598987	0.46721
Chr3	60000000	1	19	794	19096	1	1
Chr3	80000000	1	21	794	19096	1	1
Chr3	100000000	1	36	794	19096	1	1
Chr3	120000000	1	37	794	19096	0.989437	1
Chr3	140000000	4	80	794	19096	0.935908	1
Chr3	160000000	7	210	794	19096	0.68956	1
Chr4	0	6	230	794	19096	0.334269	1
Chr4	20000000	6	124	794	19096	0.890946	1
Chr4	40000000	2	67	794	19096	0.87666	1
Chr4	60000000	2	43	794	19096	1	1
Chr4	80000000	2	43	794	19096	1	1
Chr4	100000000	6	60	794	19096	0.0728249	1
Chr4	120000000	1	135	794	19096	0.085762	1
Chr4	140000000	3	176	794	19096	0.165327	1
Chr5	0	4	74	794	19096	0.82453	1
Chr5	20000000	0	23	794	19096	0.656505	1
Chr5	40000000	2	21	794	19096	0.536344	1
Chr5	60000000	2	20	794	19096	0.499233	1
Chr5	80000000	0	32	794	19096	0.483147	1
Chr5	100000000	2	50	794	19096	1	1
Chr5	120000000	1	70	794	19096	0.419533	1
Chr5	140000000	11	240	794	19096	0.879389	1
Chr5	160000000	26	501	794	19096	0.329919	1
Chr5	180000000	11	261	794	19096	1	1
Chr6	0	1	121	794	19096	0.119704	1
Chr6	20000000	1	50	794	19096	0.702356	1
Chr6	40000000	0	30	794	19096	0.515795	1
Chr6	60000000	2	29	794	19096	0.81048	1
Chr6	80000000	2	27	794	19096	0.746223	1
Chr6	100000000	6	200	794	19096	0.542404	1
Chr6	120000000	21	444	794	19096	0.652512	1
Chr6	140000000	23	554	794	19096	1	1
Chr6	160000000	5	145	794	19096	0.840471	1
Chr7	0	20	353	794	19096	0.229399	1
Chr7	20000000	3	93	794	19096	0.863719	1
Chr7	40000000	2	35	794	19096	0.985248	1
Chr7	60000000	2	44	794	19096	1	1
Chr7	80000000	2	20	794	19096	0.499233	1
Chr7	100000000	0	17	794	19096	0.825271	1
Chr7	120000000	0	21	794	19096	0.706541	1
Chr7	140000000	0	29	794	19096	0.533211	1
Chr7	160000000	5	136	794	19096	0.957213	1
Chr7	180000000	0	79	794	19096	0.127564	1
Chr8	0	16	290	794	19096	0.343395	1
Chr8	20000000	2	115	794	19096	0.306645	1
Chr8	40000000	0	24	794	19096	0.63338	1
Chr8	60000000	1	31	794	19096	1	1
Chr8	80000000	1	20	794	19096	1	1
Chr8	100000000	1	19	794	19096	1	1
Chr8	120000000	0	17	794	19096	0.825271	1
Chr8	140000000	2	22	794	19096	0.572936	1
Chr8	160000000	1	27	794	19096	1	1
Chr8	180000000	0	18	794	19096	0.792873	1
Chr8	200000000	3	52	794	19096	0.834967	1
Chr8	220000000	8	161	794	19096	0.769542	1
Chr8	240000000	11	354	794	19096	0.416306	1
Chr8	260000000	15	330	794	19096	0.844676	1
Chr8	280000000	13	375	794	19096	0.610737	1
Chr8	300000000	0	20	794	19096	0.733677	1
Chr9	0	7	169	794	19096	1	1
Chr9	20000000	2	70	794	19096	0.822841	1
Chr9	40000000	2	20	794	19096	0.499233	1
Chr9	60000000	0	24	794	19096	0.63338	1
Chr9	80000000	2	31	794	19096	0.871717	1
Chr9	100000000	8	113	794	19096	0.217863	1
Chr9	120000000	20	278	794	19096	0.0263863	1
Chr10	0	6	264	794	19096	0.185934	1
Chr10	20000000	2	141	794	19096	0.171582	1
Chr10	40000000	0	30	794	19096	0.515795	1
Chr10	60000000	2	22	794	19096	0.572936	1
Chr10	80000000	1	22	794	19096	1	1
Chr10	100000000	6	25	794	19096	9.79494e-05	0.0152801
Chr10	120000000	2	18	794	19096	0.423818	1
Chr10	140000000	1	25	794	19096	1	1
Chr10	160000000	3	45	794	19096	0.668081	1
Chr10	180000000	2	68	794	19096	0.858395	1
Chr10	200000000	12	217	794	19096	0.430544	1
Chr10	220000000	10	350	794	19096	0.301552	1
Chr10	240000000	18	383	794	19096	0.708491	1
Chr10	260000000	14	403	794	19096	0.596382	1
Chr10	280000000	5	74	794	19096	0.441168	1
Chr11	0	28	449	794	19096	0.0521428	1
Chr11	20000000	19	382	794	19096	0.531468	1
Chr11	40000000	14	375	794	19096	0.793643	1
Chr11	60000000	5	127	794	19096	1	1
Chr11	80000000	4	52	794	19096	0.38976	1
Chr11	100000000	4	36	794	19096	0.125384	1
Chr11	120000000	0	36	794	19096	0.425456	1
Chr11	140000000	2	39	794	19096	1	1
Chr11	160000000	0	17	794	19096	0.825271	1
Chr11	180000000	1	34	794	19096	1	1
Chr11	200000000	1	52	794	19096	0.666608	1
Chr11	220000000	2	125	794	19096	0.245321	1
Chr11	240000000	7	272	794	19096	0.26904	1
Chr11	260000000	9	307	794	19096	0.374761	1
Chr12	0	24	497	794	19096	0.553264	1
Chr12	20000000	13	302	794	19096	1	1
Chr12	40000000	4	81	794	19096	0.953857	1
Chr12	60000000	0	26	794	19096	0.590446	1
Chr12	80000000	3	20	794	19096	0.0927381	1
Chr12	100000000	4	38	794	19096	0.151912	1
Chr12	120000000	0	47	794	19096	0.305615	1
Chr13	0	4	146	794	19096	0.536962	1
Chr13	20000000	1	50	794	19096	0.702356	1
Chr13	40000000	0	20	794	19096	0.733677	1
Chr13	60000000	0	26	794	19096	0.590446	1
Chr13	80000000	1	20	794	19096	1	1
Chr13	100000000	1	57	794	19096	0.585397	1
Chr13	120000000	6	115	794	19096	0.757751	1
Chr13	140000000	23	392	794	19096	0.143104	1
Chr13	160000000	5	193	794	19096	0.385337	1
Chr14	0	25	489	794	19096	0.378612	1
Chr14	20000000	26	506	794	19096	0.354366	1
Chr14	40000000	13	275	794	19096	0.766196	1
Chr14	60000000	4	77	794	19096	0.880974	1
Chr14	80000000	0	44	794	19096	0.333714	1
Chr14	100000000	3	32	794	19096	0.342278	1
Chr14	120000000	0	36	794	19096	0.425456	1
Chr14	140000000	2	21	794	19096	0.536344	1
Chr14	160000000	1	17	794	19096	1	1
Chr14	180000000	0	30	794	19096	0.515795	1
Chr14	200000000	1	87	794	19096	0.273908	1
Chr14	220000000	9	250	794	19096	0.792714	1
Chr14	240000000	3	82	794	19096	1	1
Chr15	0	8	176	794	19096	0.955127	1
Chr15	20000000	0	52	794	19096	0.264742	1
Chr15	40000000	3	28	794	19096	0.247924	1
Chr15	60000000	1	13	794	19096	1	1
Chr15	80000000	2	19	794	19096	0.461689	1
Chr15	100000000	0	40	794	19096	0.376174	1
Chr15	120000000	3	80	794	19096	1	1
Chr15	140000000	17	307	794	19096	0.317732	1
Chr15	160000000	9	144	794	19096	0.326657	1
Results were analyzed using the Fisher Chi-Square hypothesis test method, P values were determined by unpaired two-sided chisquare test, and the Adjusted P value (Qvalue) was determined by fdr method. The Qvalue was used to test for significant differences, and significance was accepted at p ≤ 0.05. Here: n : Total Type1/2-Tree genes in query chromosome window (bin size, 20 Mb); N : Total genes i…
