# Supplementary material for: Chloranthus genome provides insights into the early diversification of angiosperms
Source: Nat Commun. 2021 Nov 26;12:6930. doi: 10.1038/s41467-021-26922-4 (PMC8626473; doi:10.1038/s41467-021-26922-4)
Supplement: Supplementary file 17 — Supplementary Data 14 [file 41467_2021_26922_MOESM17_ESM.xlsx]

## Sheet: Sheet1
Supplementary data 14. Model selection of PhyloNet analysis
The first round of PhyloNet analysis with 2329 empirical gene trees.
	AIC	△AIC	BIC	△BIC
1	44.57	6.19	27.42	6.18
2	44.57	6.2	2.469	1.261
3	44.58	6.436	12.14	6.43
4	44.58	6.2	22.48	6.2
5	50.78	0.11	30.517	6.183
The second round of PhyloNet analysis using 2329 simulated trees.
	AIC	△AIC	BIC	△BIC
1	51.21	-6.89	-27.68	6.9
2	51.21	-6.89	-2.72	6.88
3	51.21	-6.89	11.87	6.89
4	44.39	6.82	22.22	6.898
5	51.21	-6.89	30.25	6.9
