# Supplementary material for: Chloranthus genome provides insights into the early diversification of angiosperms
Source: Nat Commun. 2021 Nov 26;12:6930. doi: 10.1038/s41467-021-26922-4 (PMC8626473; doi:10.1038/s41467-021-26922-4)
Supplement: Supplementary file 18 — Supplementary Data 15 [file 41467_2021_26922_MOESM18_ESM.xlsx]

## Sheet: Sheet1
Supplementary data 15. TPS genes in C. spicatus
Subfamily	Gene ID	Protein Name
TPS-b	Cspi21366_CSPI	CsTPS01
TPS-b	Cspi21398_CSPI	CsTPS02
TPS-b	Cspi21450_CSPI	CsTPS03
TPS-b	Cspi21455_CSPI	CsTPS04
TPS-b	Cspi21362_CSPI	CsTPS05
TPS-b	Cspi21433_CSPI	CsTPS06
TPS-b	Cspi21360_CSPI	CsTPS07
TPS-b	Cspi21358_CSPI	CsTPS08
TPS-b	Cspi21359_CSPI	CsTPS09
TPS-b	Cspi21418_CSPI	CsTPS10
TPS-b	Cspi21431_CSPI	CsTPS11
TPS-b	Cspi21392_CSPI	CsTPS12
TPS-b	Cspi21337_CSPI	CsTPS13
TPS-b	Cspi21432_CSPI	CsTPS14
TPS-b	Cspi21456_CSPI	CsTPS15
TPS-b	Cspi21417_CSPI	CsTPS16
TPS-b	Cspi21429_CSPI	CsTPS17
TPS-b	Cspi21386_CSPI	CsTPS18
TPS-b	Cspi21393_CSPI	CsTPS19
TPS-f	Cspi13197_CSPI	CsTPS20
TPS-f	Cspi21449_CSPI	CsTPS21
TPS-f	Cspi19128_CSPI	CsTPS22
TPS-f	Cspi21447_CSPI	CsTPS23
TPS-f	Cspi21448_CSPI	CsTPS24
TPS-e	Cspi21371_CSPI	CsTPS25
TPS-e	Cspi21427_CSPI	CsTPS26
TPS-e	Cspi21397_CSPI	CsTPS27
TPS-e	Cspi21428_CSPI	CsTPS28
TPS-c	Cspi05799_CSPI	CsTPS29
TPS-c	Cspi21430_CSPI	CsTPS30
TPS-c	Cspi09127_CSPI	CsTPS31
TPS-c	Cspi21454_CSPI	CsTPS32
TPS-g	Cspi06721_CSPI	CsTPS33
TPS-g	Cspi06723_CSPI	CsTPS34
TPS-g	Cspi21375_CSPI	CsTPS35
TPS-a	Cspi21403_CSPI	CsTPS36
TPS-a	Cspi21439_CSPI	CsTPS37
TPS-a	Cspi21442_CSPI	CsTPS38
TPS-a	Cspi21441_CSPI	CsTPS39
TPS-a	Cspi21443_CSPI	CsTPS40
TPS-a	Cspi21440_CSPI	CsTPS41
TPS-a	Cspi21370_CSPI	CsTPS42
TPS-a	Cspi17649_CSPI	CsTPS43
TPS-a	Cspi10828_CSPI	CsTPS44
TPS-a	Cspi21399_CSPI	CsTPS45
TPS-a	Cspi13338_CSPI	CsTPS46
TPS-a	Cspi20538_CSPI	CsTPS47
TPS-a	Cspi21412_CSPI	CsTPS48
TPS-a	Cspi21453_CSPI	CsTPS49
TPS-a	Cspi21349_CSPI	CsTPS50
TPS-a	Cspi21348_CSPI	CsTPS51
TPS-a	Cspi21446_CSPI	CsTPS52
TPS-a	Cspi21400_CSPI	CsTPS53
TPS-a	Cspi21401_CSPI	CsTPS54
TPS-a	Cspi21408_CSPI	CsTPS55
TPS-a	Cspi21419_CSPI	CsTPS56
TPS-a	Cspi21420_CSPI	CsTPS57
TPS-a	Cspi21421_CSPI	CsTPS58
TPS-a	Cspi21422_CSPI	CsTPS59
TPS-a	Cspi21385_CSPI	CsTPS60
TPS-a	Cspi21365_CSPI	CsTPS61
TPS-a	Cspi21363_CSPI	CsTPS62
TPS-a	Cspi21364_CSPI	CsTPS63
TPS-a	Cspi11260_CSPI	CsTPS64
TPS-a	Cspi21406_CSPI	CsTPS65
TPS-a	Cspi21435_CSPI	CsTPS66
TPS-a	Cspi21379_CSPI	CsTPS67
TPS-a	Cspi21378_CSPI	CsTPS68
TPS-a	Cspi21436_CSPI	CsTPS69
TPS-a	Cspi21377_CSPI	CsTPS70
TPS-a	Cspi21376_CSPI	CsTPS71
TPS-a	Cspi21381_CSPI	CsTPS72
TPS-a	Cspi21380_CSPI	CsTPS73
