# Supplementary material for: Chloranthus genome provides insights into the early diversification of angiosperms
Source: Nat Commun. 2021 Nov 26;12:6930. doi: 10.1038/s41467-021-26922-4 (PMC8626473; doi:10.1038/s41467-021-26922-4)
Supplement: Supplementary file 19 — Supplementary Data 16 [file 41467_2021_26922_MOESM19_ESM.xlsx]

## Sheet: Sheet1
Supplementary data 16. Numbers of TPS subfamilies in 18 species
Specices	TPS-a	TPS-b	TPS-c	TPS-e	TPS-f	TPS-g	total
Amborellanae
ATR	0	9	2	1	3	4	19
Nymphaeales
NCOL	0	24	1	1	0	4	30
EFER	0	6	4	1	0	10	21
Chloranthales
CSPI	38	19	4	4	5	3	73
Ceratophyllales
CDEM	0	3	1	2	0	0	6
Magnoliids
Lauraceae
PAME	6	10	2	1	5	3	27
CKAN	24	54	2	5	6	4	95
LCUB	17	21	2	1	5	3	52
PBOU	11	41	3	2	5	8	70
Magnoliceae
LCH	31	22	3	4	6	5	71
MBIO	36	22	1	3	7	4	73
Dicots
Lamiales
MGUT	19	12	13	9	0	3	56
Vitaceae
VVIN	42	11	2	1	4	15	75
Brassicales
ATHA	23	6	1	1	1	1	33
Monocots
Bromeliaceae
ACO	12	32	15	9	0	6	74
Musaceae
MAC	22	15	2	3	3	2	47
Orchidaceae
PEQU	6	9	4	2	4	0	25
Poaceae
OSA	19	0	3	9	0	1	32
