# Supplementary material for: Chloranthus genome provides insights into the early diversification of angiosperms
Source: Nat Commun. 2021 Nov 26;12:6930. doi: 10.1038/s41467-021-26922-4 (PMC8626473; doi:10.1038/s41467-021-26922-4)
Supplement: Supplementary file 20 — Supplementary Data 17 [file 41467_2021_26922_MOESM20_ESM.xlsx]

## Sheet: Sheet1
Supplementary data 17. The GO enrichment analysis of ancestral gene (P<0.05)
GO_ID	GO_Term	GO_Class	Pvalue	Qvalue
GO:0010333	terpene synthase activity	MF	2.38079e-34	7.64233e-32
GO:0000287	magnesium ion binding	MF	2.84665e-26	2.28443e-24
GO:0004097	catechol oxidase activity	MF	2.341e-16	1.25244e-14
GO:0016747	transferase activity, transferring acyl groups other than amino-acyl groups	MF	7.98138e-13	2.84669e-11
GO:0043169	cation binding	MF	9.89717e-13	3.17699e-11
GO:0046872	metal ion binding	MF	5.72327e-12	1.67015e-10
GO:0003690	double-stranded DNA binding	MF	7.06768e-12	1.89061e-10
GO:0016746	transferase activity, transferring acyl groups	MF	9.94051e-11	2.45454e-09
GO:0005509	calcium ion binding	MF	6.4834e-07	1.38745e-05
GO:0005544	calcium-dependent phospholipid binding	MF	7.21398e-05	0.000926275
GO:0030247	polysaccharide binding	MF	0.000308921	0.00283325
GO:0005543	phospholipid binding	MF	0.000326712	0.00291319
GO:0006355	regulation of transcription, DNA-templated	BP	0.000415782	0.00310386
GO:0004665	prephenate dehydrogenase (NADP+) activity	MF	0.000496721	0.0033925
GO:0006571	tyrosine biosynthetic process	BP	0.000496721	0.0033925
GO:0008977	prephenate dehydrogenase (NAD+) activity	MF	0.000496721	0.0033925
GO:0030246	carbohydrate binding	MF	0.000704311	0.00418674
GO:0015743	malate transport	BP	0.000868675	0.00461284
GO:0003677	DNA binding	MF	0.000876584	0.00461284
GO:0048544	recognition of pollen	BP	0.00287491	0.0123046
GO:0032774	RNA biosynthetic process	BP	0.00415453	0.015507
GO:0009317	acetyl-CoA carboxylase complex	CC	0.00444182	0.016307
GO:0005488	binding	MF	0.00696537	0.023786
GO:0004652	polynucleotide adenylyltransferase activity	MF	0.0085047	0.0284376
GO:0043631	RNA polyadenylation	BP	0.0137172	0.0415399
Results were analyzed using the Fisher Chi-Square hypothesis test method, P values were determined by unpaired two-sided chisquare test, and the Adjusted P value (Qvalue) was determined by fdr method. The Qvalue was used to test for significant differences, and significance was accepted at p ≤ 0.05. Here: n : Total Type1/2-Tree genes in query chromosome window (bin size, 20 Mb); N : Total genes i…
