# Supplementary material for: Chloranthus genome provides insights into the early diversification of angiosperms
Source: Nat Commun. 2021 Nov 26;12:6930. doi: 10.1038/s41467-021-26922-4 (PMC8626473; doi:10.1038/s41467-021-26922-4)
Supplement: Supplementary file 21 — Supplementary Data 18 [file 41467_2021_26922_MOESM21_ESM.xlsx]

## Sheet: Sheet1
Supplementary data 18. TPSs duplication types
Type	CKAN	CSPI	LCH	LCUB	MBIO	PAME
WGD	21	18	14	5	0	0
tandem	34	23	18	16	5	5
proximal	10	7	16	11	18	2
transposed	22	21	19	7	5	0
dispersed	0	0	0	3	42	20
