# Supplementary material for: Chloranthus genome provides insights into the early diversification of angiosperms
Source: Nat Commun. 2021 Nov 26;12:6930. doi: 10.1038/s41467-021-26922-4 (PMC8626473; doi:10.1038/s41467-021-26922-4)
Supplement: Supplementary file 22 — Supplementary Data 19 [file 41467_2021_26922_MOESM22_ESM.xlsx]

## Sheet: Sheet1
Supplementary data 19. The statistic of genes involved in MEP and MVA pathway
Gene ID	Protein Name	KO
Cspi00614	AACT1	K00626
Cspi01890	AACT2	K00626
Cspi03218	AACT3	K00626
Cspi05066	AACT4	K00626
Cspi07690	AACT5	K00626
Cspi12978	AACT6	K00626
Cspi05199	CMK	K00919
Cspi08816	DXR1	K00099
Cspi15951	DXR2	K00099
Cspi02050	DXS1	K01662
Cspi07046	DXS2	K01662
Cspi17817	DXS3	K01662
Cspi20441	DXS4	K01662
Cspi01875	FPS	K00787
Cspi02844	GGPS1	K13789
Cspi14674	GGPS2	K13789
Cspi21311	GGPS3	K13789
Cspi04840	GPS	K14066
Cspi20456	HDR	K03527
Cspi04557	HDS	K03526
Cspi04958	HMG1	K00021
Cspi17883	HMG10	K00021
Cspi19435	HMG11	K00021
Cspi09437	HMG12	K00021
Cspi07833	HMG2	K00021
Cspi07835	HMG3	K00021
Cspi16995	HMG4	K00021
Cspi17546	HMG5	K00021
Cspi17548	HMG6	K00021
Cspi17549	HMG7	K00021
Cspi17865	HMG8	K00021
Cspi17866	HMG9	K00021
Cspi11219	HMGS1	K01641
Cspi19003	HMGS2	K01641
Cspi21046	HMGS3	K01641
Cspi02263	IDI1	K01823
Cspi04261	IDI2	K01823
Cspi12421	IDI3	K01823
Cspi13965	MCT	K00991
Cspi08944	MDS	K01770
Cspi17249	MK	K00869
Cspi16429	MVD	K01597
Cspi02991	PMK1	K00938
Cspi03155	PMK2	K00938
