# Supplementary material for: Chloranthus genome provides insights into the early diversification of angiosperms
Source: Nat Commun. 2021 Nov 26;12:6930. doi: 10.1038/s41467-021-26922-4 (PMC8626473; doi:10.1038/s41467-021-26922-4)
Supplement: Supplementary file 23 — Supplementary Data 20 [file 41467_2021_26922_MOESM23_ESM.xlsx]

## Sheet: Sheet1
Supplementary data 20. Related enzymes of MEP and MVA pathway
MEP
Pyruvate	Pyruvate
D-glyceraldehyde 3-phosphate	G3P
1-deoxy-D-xylulose 5-phosphate	DXP
2-C-Methyl-D-erythrifol 4-phosphate	MEP
4-(Cytidine 5'-diphospho)-2-C-methyl-D-erythritol	CDP-ME
2-Phospho-4-(cytidine 5'-diphospho)-2-C-methyl-D-erythritol	CDP-ME2P
2-C-methyl-D-erythritol-2,4-cyclodiphosphate	MEcPP
1-Hydroxy-2-methyl-2-butenyl 4-diphosphate	HMBPP
Dimethylallyl pyrophosphate	DMAPP
MVA
Acetyl-CoA	Acetyl-CoA
Acetoacetyle-CoA	Acetoacetyle-CoA
(S)-3-Hydroxy-3-methylglutaryl-CoA	HMG-CoA
Mevalonate	Mevalonate
(R)-5-Phosphomevalonate	Mevalonate-5P
(R)-5-Diphosphomevalonate	Mevalonate-5PP
Isopentenyl pyrophosphate	IPP
Farnesyl pyrophosphate	FPP
