# Supplementary material for: Chloranthus genome provides insights into the early diversification of angiosperms
Source: Nat Commun. 2021 Nov 26;12:6930. doi: 10.1038/s41467-021-26922-4 (PMC8626473; doi:10.1038/s41467-021-26922-4)
Supplement: Supplementary file 24 — Supplementary Data 21 [file 41467_2021_26922_MOESM24_ESM.xlsx]

## Sheet: Sheet1
Supplementary data 21. Resistance gene (Rgenes) present in Chloranthus spicatus and other genomes.
Species	NB	LRR	TIR	BED	RPW8	CC	Total
LCH	324	428	9	73	2	2696	3384
OSA	506	571	1	20	0	1573	2414
MBIO	373	536	4	42	2	1424	2187
EFER	133	399	114	20	15	1699	2177
CKAN	375	634	6	30	2	1030	1817
MAC	106	380	1	14	1	1330	1740
ATHA	167	360	132	7	11	1194	1644
MGUT	319	344	2	14	1	998	1587
LCUB	165	365	10	5	2	1120	1558
PBOU	235	385	3	0	5	1039	1493
VVIN	314	511	24	5	11	799	1449
ACO	229	356	1	4	1	942	1395
NCOL	205	361	103	15	15	836	1284
CDEM	31	140	0	2	0	1082	1252
CSPI	231	393	2	9	1	780	1219
PAME	38	178	3	6	2	853	1058
ATR	107	200	17	1	1	758	1040
PEQU	47	151	1	7	1	712	906
Species	NB-LRR	CC-NB-LRR	RPW8-NB-LRR	BED-NB-LRR	TIR-NB-LRR	TIR-NB
CKAN	212	28	2	0	2	2
OSA	210	21	0	2	0	0
VVIN	176	6	3	0	12	17
CSPI	171	19	0	0	0	0
MBIO	159	13	0	0	0	0
NCOL	143	5	11	0	68	86
PBOU	133	18	2	0	1	1
ACO	127	6	1	0	0	0
ATHA	109	7	4	0	75	97
LCH	99	17	1	1	0	0
LCUB	87	11	2	0	3	5
EFER	86	7	11	0	50	64
MGUT	78	7	0	0	0	0
MAC	73	13	1	0	0	0
ATR	33	0	1	0	9	10
PAME	20	0	2	0	0	0
PEQU	10	2	1	0	0	0
CDEM	1	0	0	0	0	0
