# Supplementary material for: Chloranthus genome provides insights into the early diversification of angiosperms
Source: Nat Commun. 2021 Nov 26;12:6930. doi: 10.1038/s41467-021-26922-4 (PMC8626473; doi:10.1038/s41467-021-26922-4)
Supplement: Supplementary file 25 — Supplementary Data 22 [file 41467_2021_26922_MOESM25_ESM.xlsx]

## Sheet: Sheet1
Supplementary Data 22
Functional enrichment of unique genes of Chloranthus spicatus genome.
GO_ID	GO_Term	AdjustedPv		IPRID	IPRTitle	AdjustedPv		MapID	MapTitle	AdjustedPv
GO:0030145	manganese ion binding	2.31087e-33		IPR019780	Germin, manganese binding site	8.27527e-39		map03010	Ribosome	1.15175e-17
GO:0045735	nutrient reservoir activity	2.61019e-33		IPR001929	Germin	1.77346e-36		map00591	Linoleic acid metabolism	1.15986e-15
GO:0030529	intracellular ribonucleoprotein complex	2.06644e-18		IPR006045	Cupin 1	1.26676e-33		map00945	Stilbenoid, diarylheptanoid and gingerol biosynthesis	7.13119e-07
GO:1990904	ribonucleoprotein complex	2.06644e-18		IPR007021	Domain of unknown function DUF659	1.40193e-13		map04146	Peroxisome	3.34232e-06
GO:0044444	cytoplasmic part	3.22579e-17		IPR001584	Integrase, catalytic core	2.72957e-13		map00071	Fatty acid degradation	0.000223193
GO:0003735	structural constituent of ribosome	6.88027e-16		IPR006527	F-box associated domain, type 1	8.18789e-11		map00280	Valine, leucine and isoleucine degradation	0.000324765
GO:0005840	ribosome	6.88027e-16		IPR000845	Nucleoside phosphorylase domain	3.43379e-10		map00941	Flavonoid biosynthesis	0.000338619
GO:0043226	organelle	1.20399e-15		IPR017451	F-box associated interaction domain	1.07923e-09		map00650	Butanoate metabolism	0.000876329
GO:0043229	intracellular organelle	1.20399e-15		IPR024949	Bet v I type allergen	2.53925e-09		map01212	Fatty acid metabolism	0.00117454
GO:0005737	cytoplasm	3.19785e-15		IPR000916	Bet v I domain	2.5787e-08		map03013	RNA transport	0.00410028
GO:0005198	structural molecule activity	3.19785e-15		IPR000028	Chloroperoxidase	1.82486e-05		map02010	ABC transporters	0.00534558
GO:0043228	non-membrane-bounded organelle	5.56475e-15		IPR012337	Ribonuclease H-like domain	2.0505e-05		map00380	Tryptophan metabolism	0.00672154
GO:0043232	intracellular non-membrane-bounded organelle	5.56475e-15		IPR002100	Transcription factor, MADS-box	2.38337e-05		map00780	Biotin metabolism	0.0223844
GO:0044429	mitochondrial part	1.47114e-14		IPR009400	Nucleotide excision repair, TFIIH, subunit TTDA	0.000104305
GO:0032991	macromolecular complex	1.6996e-14		IPR009072	Histone-fold	0.000165026
GO:0006412	translation	4.83535e-14		IPR011032	GroES-like	0.000352007
GO:1901564	organonitrogen compound metabolic process	4.83535e-14		IPR013154	Alcohol dehydrogenase GroES-like	0.000352007
GO:0043043	peptide biosynthetic process	7.53181e-14		IPR013149	Alcohol dehydrogenase, C-terminal	0.000721914
GO:0015074	DNA integration	8.27712e-14		IPR001353	Proteasome, subunit alpha/beta	0.000935224
GO:0005739	mitochondrion	2.90729e-13		IPR004123	mRNA splicing factor, thioredoxin-like U5 snRNP	0.000936906
GO:0006518	peptide metabolic process	4.77162e-13		IPR025659	Tubby C-terminal-like domain	0.00192788
GO:0043604	amide biosynthetic process	4.77162e-13		IPR002675	Ribosomal protein L38e	0.0020016
GO:0043603	cellular amide metabolic process	5.10865e-13		IPR007125	Histone core	0.00325968
GO:0044424	intracellular part	2.63819e-12		IPR001452	Src homology-3 domain	0.0115628
GO:0005623	cell	1.06041e-11		IPR010987	Glutathione S-transferase, C-terminal-like	0.0154177
GO:0044464	cell part	1.06041e-11		IPR002198	Short-chain dehydrogenase/reductase SDR	0.0190186
GO:0005622	intracellular	1.14832e-11		IPR002347	Glucose/ribitol dehydrogenase	0.0190186
GO:1901566	organonitrogen compound biosynthetic process	2.96505e-11		IPR003428	Mitochondrial glycoprotein	0.0198832
GO:0034641	cellular nitrogen compound metabolic process	1.68701e-10		IPR007612	LURP1-like domain	0.0215277
GO:0006807	nitrogen compound metabolic process	1.54482e-09		IPR001806	Small GTPase superfamily	0.0319105
GO:0005740	mitochondrial envelope	2.90593e-09		IPR019956	Ubiquitin subgroup	0.0425999
GO:0031966	mitochondrial membrane	6.18082e-09		IPR001138	Zn(2)-C6 fungal-type DNA-binding domain	0.0425999
GO:0009607	response to biotic stimulus	7.39686e-09		IPR004886	Glucanosyltransferase	0.0425999
GO:0044422	organelle part	1.40017e-08		IPR007219	Transcription factor, fungi	0.0425999
GO:0044446	intracellular organelle part	1.40017e-08		IPR020946	Flavin monooxygenase-like	0.0425999
GO:0044271	cellular nitrogen compound biosynthetic process	1.8711e-08		IPR000558	Histone H2B	0.0425999
GO:0031967	organelle envelope	7.487e-07		IPR020617	Thiolase, C-terminal	0.0425999
GO:0031975	envelope	1.08158e-06		IPR000426	Proteasome, alpha-subunit, N-terminal domain	0.0431205
GO:0006952	defense response	3.37694e-06		IPR023332	Proteasome A-type subunit	0.0431205
GO:0010467	gene expression	1.07794e-05		IPR001163	Ribonucleoprotein LSM domain	0.0431205
GO:0000786	nucleosome	2.24205e-05		IPR002328	Alcohol dehydrogenase, zinc-type, conserved site	0.0431205
GO:0032993	protein-DNA complex	3.14645e-05		IPR000626	Ubiquitin	0.0458815
GO:0044815	DNA packaging complex	3.14645e-05		IPR004045	Glutathione S-transferase, N-terminal	0.0458815
GO:0044249	cellular biosynthetic process	4.17754e-05		IPR019716	Ribosomal protein L53, mitochondrial	0.0494109
GO:0000785	chromatin	4.51072e-05
GO:1901576	organic substance biosynthetic process	5.48072e-05
GO:0016491	oxidoreductase activity	6.05773e-05
GO:0031090	organelle membrane	8.29751e-05
GO:0009058	biosynthetic process	0.000104955
GO:0005743	mitochondrial inner membrane	0.000120761
GO:0009059	macromolecule biosynthetic process	0.000134689
GO:0034645	cellular macromolecule biosynthetic process	0.000134689
GO:0019866	organelle inner membrane	0.000161139
GO:0004298	threonine-type endopeptidase activity	0.000299551
GO:0005839	proteasome core complex	0.000299551
GO:0070003	threonine-type peptidase activity	0.000299551
GO:0046540	U4/U6 x U5 tri-snRNP complex	0.000299551
GO:0000439	core TFIIH complex	0.000299551
GO:0097526	spliceosomal tri-snRNP complex	0.000299551
GO:0005759	mitochondrial matrix	0.000577752
GO:0051603	proteolysis involved in cellular protein catabolic process	0.000602447
GO:0044257	cellular protein catabolic process	0.000602447
GO:0000502	proteasome complex	0.000602447
GO:1905369	endopeptidase complex	0.000602447
GO:0009116	nucleoside metabolic process	0.000815739
GO:1901657	glycosyl compound metabolic process	0.000815739
GO:0030163	protein catabolic process	0.00123389
GO:0043231	intracellular membrane-bounded organelle	0.00130619
GO:0006289	nucleotide-excision repair	0.00182469
GO:0030532	small nuclear ribonucleoprotein complex	0.00260924
GO:0097525	spliceosomal snRNP complex	0.00260924
GO:0043227	membrane-bounded organelle	0.00266123
GO:0044455	mitochondrial membrane part	0.00355747
GO:0005575	cellular_component	0.00584793
GO:0044237	cellular metabolic process	0.00610251
GO:0044265	cellular macromolecule catabolic process	0.00661727
GO:0000398	mRNA splicing, via spliceosome	0.0067445
GO:0000375	RNA splicing, via transesterification reactions	0.0067445
GO:0000377	RNA splicing, via transesterification reactions with bulged adenosine as nucleophile	0.0067445
GO:1905368	peptidase complex	0.00686549
GO:0044248	cellular catabolic process	0.00839701
GO:0003743	translation initiation factor activity	0.00903088
GO:0016709	oxidoreductase activity, acting on paired donors, with incorporation or reduction of molecular oxygen, NAD(P)H as one donor, and incorporation of one atom of oxygen	0.00976011
GO:0006259	DNA metabolic process	0.0120774
GO:0004497	monooxygenase activity	0.0130631
GO:0044427	chromosomal part	0.0130631
GO:0008152	metabolic process	0.0142146
GO:0000981	RNA polymerase II transcription factor activity, sequence-specific DNA binding	0.0155589
GO:0004499	N,N-dimethylaniline monooxygenase activity	0.0157639
GO:0019773	proteasome core complex, alpha-subunit complex	0.0172789
GO:0010181	FMN binding	0.0182918
GO:0008380	RNA splicing	0.0184621
GO:0055086	nucleobase-containing small molecule metabolic process	0.0350605
GO:0008135	translation factor activity, RNA binding	0.0365091
GO:0006511	ubiquitin-dependent protein catabolic process	0.0427667
GO:0019941	modification-dependent protein catabolic process	0.0427667
GO:0043632	modification-dependent macromolecule catabolic process	0.0427667
GO:0016667	oxidoreductase activity, acting on a sulfur group of donors	0.0438219
GO:0006839	mitochondrial transport	0.0438219
Functional enrichment of tandem genes of Chloranthus spicatus genome.
GO_ID	GO_Term	AdjustedPv		IPRID	IPRTitle	AdjustedPv		MapID	MapTitle	AdjustedPv
GO:0030145	manganese ion binding	1.80222e-61		IPR001929	Germin	1.51995e-76		map04626	Plant-pathogen interaction	3.23799e-21
GO:0045735	nutrient reservoir activity	2.06685e-60		IPR019780	Germin, manganese binding site	2.43611e-75		map00940	Phenylpropanoid biosynthesis	7.11037e-20
GO:0006952	defense response	1.56809e-30		IPR006045	Cupin 1	7.95372e-69		map00590	Arachidonic acid metabolism	1.73675e-15
GO:0016705	oxidoreductase activity, acting on paired donors, with incorporation or reduction of molecular oxygen	5.17569e-27		IPR002213	UDP-glucuronosyl/UDP-glucosyltransferase	3.19776e-40		map00460	Cyanoamino acid metabolism	3.84822e-12
GO:0043531	ADP binding	3.52032e-26		IPR035595	UDP-glycosyltransferase family, conserved site	2.49711e-39		map00941	Flavonoid biosynthesis	1.70512e-10
GO:0020037	heme binding	1.09442e-25		IPR002401	Cytochrome P450, E-class, group I	5.66314e-38		map00052	Galactose metabolism	1.24625e-08
GO:0005506	iron ion binding	5.02964e-25		IPR001128	Cytochrome P450	2.19444e-37		map01110	Biosynthesis of secondary metabolites	1.24625e-08
GO:0046906	tetrapyrrole binding	4.32531e-24		IPR004158	Protein of unknown function DUF247, plant	2.94949e-35		map00943	Isoflavonoid biosynthesis	1.99451e-08
GO:0016758	transferase activity, transferring hexosyl groups	6.72968e-17		IPR002182	NB-ARC	1.20589e-31		map00450	Selenocompound metabolism	3.60999e-07
GO:0009607	response to biotic stimulus	1.28273e-16		IPR017972	Cytochrome P450, conserved site	1.20933e-31		map00500	Starch and sucrose metabolism	2.85818e-05
GO:0046914	transition metal ion binding	4.0282e-14		IPR023210	NADP-dependent oxidoreductase domain	6.85103e-26		map00750	Vitamin B6 metabolism	9.29344e-05
GO:0055114	oxidation-reduction process	5.30192e-14		IPR001611	Leucine-rich repeat	1.98721e-24		map00945	Stilbenoid, diarylheptanoid and gingerol biosynthesis	0.000145315
GO:0016491	oxidoreductase activity	7.76351e-14		IPR003591	Leucine-rich repeat, typical subtype	4.12681e-20		map00950	Isoquinoline alkaloid biosynthesis	0.000490282
GO:0003824	catalytic activity	5.06466e-12		IPR003609	Apple-like	1.92105e-18		map00909	Sesquiterpenoid and triterpenoid biosynthesis	0.000490282
GO:0016757	transferase activity, transferring glycosyl groups	9.55718e-12		IPR000916	Bet v I domain	1.28838e-16		map00402	Benzoxazinoid biosynthesis	0.000553068
GO:0043167	ion binding	2.9248e-09		IPR001480	Bulb-type lectin domain	8.73247e-16		map00942	Anthocyanin biosynthesis	0.00071475
GO:0046872	metal ion binding	4.09532e-09		IPR024949	Bet v I type allergen	1.29425e-14		map00944	Flavone and flavonol biosynthesis	0.00311195
GO:0022857	transmembrane transporter activity	9.40073e-09		IPR010987	Glutathione S-transferase, C-terminal-like	2.89766e-11		map00999	Biosynthesis of secondary metabolites - unclassified	0.00594138
GO:0043169	cation binding	2.92426e-08		IPR004045	Glutathione S-transferase, N-terminal	5.34713e-11		map00966	Glucosinolate biosynthesis	0.0127627
GO:0004970	ionotropic glutamate receptor activity	6.59277e-08		IPR000109	Proton-dependent oligopeptide transporter family	6.52498e-10		map00511	Other glycan degradation	0.0175125
GO:0005230	extracellular ligand-gated ion channel activity	6.59277e-08		IPR018170	Aldo/keto reductase, conserved site	6.80899e-09		map00480	Glutathione metabolism	0.0194932
GO:0008066	glutamate receptor activity	6.59277e-08		IPR020843	Polyketide synthase, enoylreductase	7.53441e-09
GO:0015276	ligand-gated ion channel activity	6.59277e-08		IPR000719	Protein kinase, catalytic domain	1.42391e-08
GO:0022824	transmitter-gated ion channel activity	6.59277e-08		IPR000073	Alpha/beta hydrolase fold-1	2.68597e-08
GO:0022834	ligand-gated channel activity	6.59277e-08		IPR001320	Ionotropic glutamate receptor	3.82847e-08
GO:0022835	transmitter-gated channel activity	6.59277e-08		IPR001638	Extracellular solute-binding protein, family 3	3.82847e-08
GO:0030594	neurotransmitter receptor activity	6.59277e-08		IPR001828	Extracellular ligand-binding receptor	3.82847e-08
GO:0005618	cell wall	1.51079e-07		IPR005299	SAM dependent carboxyl methyltransferase	3.82847e-08
GO:0030312	external encapsulating structure	1.51079e-07		IPR001087	Lipase, GDSL	4.2676e-08
GO:0004888	transmembrane signaling receptor activity	1.87226e-07		IPR020471	Aldo/keto reductase subgroup	5.53024e-08
GO:0099600	transmembrane receptor activity	1.87226e-07		IPR011009	Protein kinase-like domain	9.78845e-08
GO:0016740	transferase activity	1.99102e-07		IPR001395	Aldo/keto reductase	1.60069e-07
GO:0042221	response to chemical	3.46881e-07		IPR003480	Transferase	1.69858e-07
GO:0005215	transporter activity	5.22745e-07		IPR000858	S-locus glycoprotein	1.91975e-07
GO:0050896	response to stimulus	6.4833e-07		IPR004265	Plant disease resistance response protein	1.99946e-07
GO:0008146	sulfotransferase activity	9.32014e-07		IPR011032	GroES-like	2.00531e-07
GO:0051704	multi-organism process	1.5186e-06		IPR013154	Alcohol dehydrogenase GroES-like	2.00531e-07
GO:0048544	recognition of pollen	1.68345e-06		IPR000863	Sulfotransferase domain	5.59199e-07
GO:0008037	cell recognition	1.68345e-06		IPR016140	Bifunctional inhibitor/plant lipid transfer protein/seed storage helical domain	7.31952e-07
GO:0009856	pollination	1.68345e-06		IPR017441	Protein kinase, ATP binding site	1.76001e-06
GO:0009875	pollen-pistil interaction	1.68345e-06		IPR003676	Auxin responsive SAUR protein	2.09769e-06
GO:0044706	multi-multicellular organism process	1.68345e-06		IPR013094	Alpha/beta hydrolase fold-3	2.61708e-06
GO:0016782	transferase activity, transferring sulfur-containing groups	2.17484e-06		IPR001077	O-methyltransferase, family 2	2.88936e-06
GO:0008171	O-methyltransferase activity	6.51356e-06		IPR016461	O-methyltransferase, caffeic acid-type	2.88936e-06
GO:0015267	channel activity	6.77777e-06		IPR008271	Serine/threonine-protein kinase, active site	4.50458e-06
GO:0022803	passive transmembrane transporter activity	6.77777e-06		IPR005828	General substrate transporter	1.03172e-05
GO:0005976	polysaccharide metabolic process	1.1263e-05		IPR012967	Plant methyltransferase dimerisation	1.36214e-05
GO:0009733	response to auxin	1.21291e-05		IPR004326	Mlo-related protein	1.51367e-05
GO:0006468	protein phosphorylation	1.21291e-05		IPR004046	Glutathione S-transferase, C-terminal	1.51367e-05
GO:0044702	single organism reproductive process	1.26875e-05		IPR017933	Glutathione S-transferase/chloride channel, C-terminal	1.51367e-05
GO:0004672	protein kinase activity	1.29424e-05		IPR015424	Pyridoxal phosphate-dependent transferase, major domain	4.59694e-05
GO:0005576	extracellular region	3.12197e-05		IPR019793	Peroxidases heam-ligand binding site	5.42688e-05
GO:0016682	oxidoreductase activity, acting on diphenols and related substances as donors, oxygen as acceptor	4.24956e-05		IPR000823	Plant peroxidase	8.0485e-05
GO:0071944	cell periphery	6.00265e-05		IPR001245	Serine-threonine/tyrosine-protein kinase catalytic domain	9.20216e-05
GO:0006950	response to stress	7.03533e-05		IPR010713	Xyloglucan endo-transglycosylase, C-terminal	0.000123935
GO:0071554	cell wall organization or biogenesis	7.289e-05		IPR001906	Terpene synthase-like	0.00012436
GO:0000003	reproduction	9.66327e-05		IPR008930	Terpenoid cyclases/protein prenyltransferase alpha-alpha toroid	0.00012436
GO:0022414	reproductive process	9.66327e-05		IPR000845	Nucleoside phosphorylase domain	0.000127627
GO:0005216	ion channel activity	0.000114422		IPR013149	Alcohol dehydrogenase, C-terminal	0.000155969
GO:0022838	substrate-specific channel activity	0.000114422		IPR001075	NIF system FeS cluster assembly, NifU, C-terminal	0.000158453
GO:0006073	cellular glucan metabolic process	0.000114422		IPR025322	Protein of unknown function DUF4228	0.000268959
GO:0044042	glucan metabolic process	0.000114422		IPR010800	Glycine rich protein	0.00028178
GO:0044264	cellular polysaccharide metabolic process	0.000114422		IPR027949	Petal formation-expressed	0.00028178
GO:0055085	transmembrane transport	0.00011898		IPR002528	Multi antimicrobial extrusion protein	0.000369757
GO:0016762	xyloglucan:xyloglucosyl transferase activity	0.000149606		IPR004813	Oligopeptide transporter OPT superfamily	0.000375517
GO:0048046	apoplast	0.000149606		IPR000757	Glycoside hydrolase, family 16	0.000392981
GO:0016679	oxidoreductase activity, acting on diphenols and related substances as donors	0.000258853		IPR008266	Tyrosine-protein kinase, active site	0.0004269
GO:0015297	antiporter activity	0.000460263		IPR002328	Alcohol dehydrogenase, zinc-type, conserved site	0.000481881
GO:0006855	drug transmembrane transport	0.000522208		IPR003245	Plastocyanin-like	0.000481881
GO:0015238	drug transmembrane transporter activity	0.000522208		IPR005630	Terpene synthase, metal-binding domain	0.000630099
GO:0042493	response to drug	0.000522208		IPR008949	Terpenoid synthase	0.000630099
GO:0015893	drug transport	0.000522208		IPR026992	Non-haem dioxygenase N-terminal domain	0.000630099
GO:0090484	drug transporter activity	0.000522208		IPR021863	Protein of unknown function DUF3474	0.000634258
GO:0022836	gated channel activity	0.000712432		IPR004839	Aminotransferase, class I/classII	0.000638512
GO:0038023	signaling receptor activity	0.000755235		IPR002016	Haem peroxidase, plant/fungal/bacterial	0.0006597
GO:0004872	receptor activity	0.00103954		IPR001563	Peptidase S10, serine carboxypeptidase	0.000817924
GO:0060089	molecular transducer activity	0.00103954		IPR010255	Haem peroxidase	0.000847846
GO:0004185	serine-type carboxypeptidase activity	0.00109283		IPR011050	Pectin lyase fold/virulence factor	0.000847846
GO:0016773	phosphotransferase activity, alcohol group as acceptor	0.00109788		IPR012334	Pectin lyase fold	0.000847846
GO:0016310	phosphorylation	0.0012314		IPR006747	Protein of unknown function DUF599	0.00153927
GO:0003674	molecular_function	0.00142588		IPR028871	Blue (type 1) copper protein, binding site	0.00153927
GO:0032501	multicellular organismal process	0.00153111		IPR012336	Thioredoxin-like fold	0.0021235
GO:0009719	response to endogenous stimulus	0.00153111		IPR013210	Leucine-rich repeat-containing N-terminal, type 2	0.00271999
GO:0009725	response to hormone	0.00153111		IPR006566	FBD	0.00303048
GO:0010033	response to organic substance	0.00153111		IPR019794	Peroxidase, active site	0.00303048
GO:0010333	terpene synthase activity	0.00153111		IPR022739	Polyphenol oxidase, central domain	0.00321016
GO:0044710	single-organism metabolic process	0.00167901		IPR022740	Polyphenol oxidase, C-terminal	0.00321016
GO:0045229	external encapsulating structure organization	0.0017462		IPR022313	Phenylalanine/histidine ammonia-lyases, active site	0.00333546
GO:0071555	cell wall organization	0.0017462		IPR001223	Glycoside hydrolase, family 18, catalytic domain	0.004306
GO:0032559	adenyl ribonucleotide binding	0.00197051		IPR027923	Hydrophobic seed protein	0.004306
GO:0004180	carboxypeptidase activity	0.001989		IPR016196	Major facilitator superfamily domain, general substrate transporter	0.004306
GO:0030554	adenyl nucleotide binding	0.00235189		IPR020846	Major facilitator superfamily domain	0.004306
GO:0016838	carbon-oxygen lyase activity, acting on phosphates	0.00235189		IPR021720	Malectin	0.00449506
GO:0016841	ammonia-lyase activity	0.00279523		IPR013057	Amino acid transporter, transmembrane	0.00486062
GO:0004097	catechol oxidase activity	0.00285296		IPR025287	Wall-associated receptor kinase galacturonan-binding domain	0.00486062
GO:0022804	active transmembrane transporter activity	0.00296212		IPR002227	Tyrosinase	0.00560082
GO:0006979	response to oxidative stress	0.00298565		IPR005174	Protein of unknown function DUF295	0.00560082
GO:0070008	serine-type exopeptidase activity	0.00353817		IPR008922	Uncharacterised domain, di-copper centre	0.00560082
GO:0016301	kinase activity	0.00410326		IPR000070	Pectinesterase, catalytic	0.00565999
GO:0016840	carbon-nitrogen lyase activity	0.00657112		IPR013320	Concanavalin A-like lectin/glucanase, subgroup	0.0059488
GO:0016747	transferase activity, transferring acyl groups other than amino-acyl groups	0.00696663		IPR003663	Sugar/inositol transporter	0.0059488
GO:0030599	pectinesterase activity	0.00696663		IPR018202	Peptidase S10, serine carboxypeptidase, active site	0.00628774
GO:0042545	cell wall modification	0.00696663		IPR005199	Glycoside hydrolase, family 79	0.00635397
GO:0016835	carbon-oxygen lyase activity	0.00757654		IPR001106	Aromatic amino acid lyase	0.00666137
GO:0015291	secondary active transmembrane transporter activity	0.00775067		IPR001283	Allergen V5/Tpx-1-related	0.00666137
GO:0000462	maturation of SSU-rRNA from tricistronic rRNA transcript (SSU-rRNA, 5.8S rRNA, LSU-rRNA)	0.00850182		IPR014044	CAP domain	0.00666137
GO:0030490	maturation of SSU-rRNA	0.00850182		IPR017451	F-box associated interaction domain	0.00707745
GO:0042274	ribosomal small subunit biogenesis	0.00850182		IPR004041	NAF domain	0.00871497
GO:0016226	iron-sulfur cluster assembly	0.00926549		IPR018451	NAF/FISL domain	0.00871497
GO:0031163	metallo-sulfur cluster assembly	0.00926549		IPR003445	Cation transporter	0.010969
GO:0010215	cellulose microfibril organization	0.0109371		IPR013949	U3 small nucleolar RNA-associated protein 6	0.010969
GO:0016049	cell growth	0.0109371		IPR005123	Oxoglutarate/iron-dependent dioxygenase	0.0110905
GO:0009832	plant-type cell wall biogenesis	0.0109371		IPR000639	Epoxide hydrolase-like	0.0122725
GO:0030198	extracellular matrix organization	0.0109371		IPR001141	Ribosomal protein L27e	0.0122725
GO:0043062	extracellular structure organization	0.0109371		IPR006918	Glycosyl-phosphatidyl inositol-anchored, plant	0.0122725
GO:0070726	cell wall assembly	0.0109371		IPR008811	Raffinose synthase	0.0122725
GO:0071668	plant-type cell wall assembly	0.0109371		IPR012000	Thiamine pyrophosphate enzyme, central domain	0.0122725
GO:0040007	growth	0.0109371		IPR000528	Plant lipid transfer protein/Par allergen	0.0135182
GO:0004568	chitinase activity	0.0120373		IPR008985	Concanavalin A-like lectin/glucanases superfamily	0.0138716
GO:0006032	chitin catabolic process	0.0120373		IPR000620	Drug/metabolite transporter	0.014044
GO:0016998	cell wall macromolecule catabolic process	0.0120373		IPR000726	Glycoside hydrolase, family 19, catalytic	0.0144884
GO:0009916	alternative oxidase activity	0.0120373		IPR002680	Alternative oxidase	0.0144884
GO:0006022	aminoglycan metabolic process	0.0120373		IPR018238	Glycoside hydrolase, family 14, conserved site	0.0144884
GO:0006026	aminoglycan catabolic process	0.0120373		IPR018244	Allergen V5/Tpx-1-related, conserved site	0.0144884
GO:0006030	chitin metabolic process	0.0120373		IPR005829	Sugar transporter, conserved site	0.0162375
GO:0006040	amino sugar metabolic process	0.0120373		IPR011527	ABC transporter, transmembrane domain, type 1	0.0162375
GO:0046348	amino sugar catabolic process	0.0120373		IPR033131	Pectinesterase, Asp active site	0.0170537
GO:1901071	glucosamine-containing compound metabolic process	0.0120373		IPR006501	Pectinesterase inhibitor	0.0172589
GO:1901072	glucosamine-containing compound catabolic process	0.0120373		IPR008030	NmrA-like	0.0183323
GO:0016717	oxidoreductase activity, acting on paired donors, with oxidation of a pair of donors resulting in the reduction of molecular oxygen to two molecules of water	0.0127805		IPR011766	Thiamine pyrophosphate enzyme, C-terminal TPP-binding	0.0199963
GO:0030976	thiamine pyrophosphate binding	0.0181827		IPR012001	Thiamine pyrophosphate enzyme, N-terminal TPP-binding domain	0.0199963
GO:0031225	anchored component of membrane	0.0181827		IPR008480	Protein of unknown function DUF761, plant	0.0215931
GO:0030247	polysaccharide binding	0.0197874		IPR022357	Major intrinsic protein, conserved site	0.0215931
GO:0001871	pattern binding	0.0197874		IPR024788	Malectin-like carbohydrate-binding domain	0.025357
GO:0044699	single-organism process	0.0203632		IPR002921	Lipase, class 3	0.0267833
GO:0004601	peroxidase activity	0.0205595		IPR002413	Ves allergen	0.0279709
GO:0044036	cell wall macromolecule metabolic process	0.0236076		IPR018088	Chalcone/stilbene synthase, active site	0.0279709
GO:0004871	signal transducer activity	0.0239808		IPR004146	DC1	0.0289987
GO:0030515	snoRNA binding	0.0255694		IPR021820	S-locus receptor kinase, C-terminal	0.032692
GO:0042546	cell wall biogenesis	0.0279533		IPR004838	Aminotransferases, class-I, pyridoxal-phosphate-binding site	0.0334711
GO:0016684	oxidoreductase activity, acting on peroxide as acceptor	0.0321949		IPR005804	Fatty acid desaturase, type 1	0.040975
GO:0044262	cellular carbohydrate metabolic process	0.0343028		IPR001926	Tryptophan synthase beta subunit-like PLP-dependent enzymes superfamily	0.0442688
GO:0016829	lyase activity	0.0350149		IPR013581	Plant PDR ABC transporter associated	0.0442688
GO:0004635	phosphoribosyl-AMP cyclohydrolase activity	0.0474876		IPR001579	Glycoside hydrolase, chitinase active site	0.0466954
GO:0005542	folic acid binding	0.0474876		IPR006846	Ribosomal protein S30	0.0475327
GO:0003855	3-dehydroquinate dehydratase activity	0.0474876		IPR029485	Cationic amino acid transporter, C-terminal	0.0475327
GO:0004764	shikimate 3-dehydrogenase (NADP+) activity	0.0474876
GO:0003879	ATP phosphoribosyltransferase activity	0.0474876
GO:0050080	malonyl-CoA decarboxylase activity	0.0474876
GO:0010167	response to nitrate	0.0474876
GO:0015706	nitrate transport	0.0474876
GO:0010309	acireductone dioxygenase [iron(II)-requiring] activity	0.0474876
GO:0008274	gamma-tubulin ring complex	0.0474876
GO:0033566	gamma-tubulin complex localization	0.0474876
GO:1901698	response to nitrogen compound	0.0474876
GO:0000931	gamma-tubulin large complex	0.0474876
GO:0031503	protein complex localization	0.0474876
GO:0034629	cellular protein complex localization	0.0474876
Table S21c. Function enrichment of expansion families of Chloranthus spicatus genome.
GO_ID	GO_Term	AdjustedPv		IPRID	IPRTitle	AdjustedPv		MapID	MapTitle	AdjustedPv
GO:0043531	ADP binding	2.89487e-166		IPR002182	NB-ARC	2.53505e-203		map00945	Stilbenoid, diarylheptanoid and gingerol biosynthesis	2.71223e-59
GO:0046914	transition metal ion binding	3.58222e-94		IPR001611	Leucine-rich repeat	1.02918e-133		map00591	Linoleic acid metabolism	5.20637e-59
GO:0046872	metal ion binding	2.83168e-67		IPR003591	Leucine-rich repeat, typical subtype	3.68139e-91		map00940	Phenylpropanoid biosynthesis	6.25231e-55
GO:0045735	nutrient reservoir activity	2.18607e-66		IPR032867	DYW domain	1.50512e-86		map00941	Flavonoid biosynthesis	1.67818e-48
GO:0043169	cation binding	1.70907e-62		IPR001929	Germin	2.46006e-84		map04626	Plant-pathogen interaction	3.47435e-47
GO:0015074	DNA integration	1.55725e-60		IPR006045	Cupin 1	4.11098e-82		map00195	Photosynthesis	2.10728e-40
GO:0030145	manganese ion binding	1.07274e-57		IPR019780	Germin, manganese binding site	4.35516e-78		map00909	Sesquiterpenoid and triterpenoid biosynthesis	2.45378e-31
GO:0043167	ion binding	6.39024e-55		IPR001584	Integrase, catalytic core	5.80811e-74		map00190	Oxidative phosphorylation	3.16193e-18
GO:0010333	terpene synthase activity	2.49079e-37		IPR002401	Cytochrome P450, E-class, group I	4.15032e-56		map03440	Homologous recombination	2.21855e-14
GO:0016838	carbon-oxygen lyase activity, acting on phosphates	1.01113e-35		IPR001128	Cytochrome P450	6.17268e-56		map00670	One carbon pool by folate	4.30211e-14
GO:0016705	oxidoreductase activity, acting on paired donors, with incorporation or reduction of molecular oxygen	8.80457e-35		IPR017972	Cytochrome P450, conserved site	8.74653e-51		map00402	Benzoxazinoid biosynthesis	1.51587e-11
GO:0046906	tetrapyrrole binding	1.54543e-34		IPR005630	Terpene synthase, metal-binding domain	1.07638e-48		map00590	Arachidonic acid metabolism	9.14718e-11
GO:0009539	photosystem II reaction center	1.08283e-33		IPR008949	Terpenoid synthase	1.07638e-48		map00480	Glutathione metabolism	3.20037e-10
GO:0005506	iron ion binding	1.38976e-31		IPR001906	Terpene synthase-like	1.5437e-40		map03010	Ribosome	1.41395e-08
GO:0020037	heme binding	5.89937e-30		IPR008930	Terpenoid cyclases/protein prenyltransferase alpha-alpha toroid	1.5437e-40		map01100	Metabolic pathways	2.82302e-08
GO:0034357	photosynthetic membrane	3.07278e-25		IPR012337	Ribonuclease H-like domain	1.34554e-37		map00902	Monoterpenoid biosynthesis	1.60271e-06
GO:0008270	zinc ion binding	1.50906e-23		IPR023210	NADP-dependent oxidoreductase domain	6.93349e-30		map01110	Biosynthesis of secondary metabolites	3.7695e-06
GO:0009579	thylakoid	1.50906e-23		IPR004158	Protein of unknown function DUF247, plant	3.55943e-21		map00592	alpha-Linolenic acid metabolism	8.37506e-06
GO:0044436	thylakoid part	1.50906e-23		IPR017451	F-box associated interaction domain	2.00966e-19		map00450	Selenocompound metabolism	4.73859e-05
GO:0009521	photosystem	1.97178e-23		IPR018181	Heat shock protein 70, conserved site	5.24792e-18		map00460	Cyanoamino acid metabolism	0.000144926
GO:0015979	photosynthesis	9.21111e-23		IPR003609	Apple-like	1.51646e-17		map00750	Vitamin B6 metabolism	0.000160296
GO:0045263	proton-transporting ATP synthase complex, coupling factor F(o)	3.34107e-21		IPR008266	Tyrosine-protein kinase, active site	6.55808e-17		map00600	Sphingolipid metabolism	0.00106793
GO:0009523	photosystem II	4.53551e-21		IPR013210	Leucine-rich repeat-containing N-terminal, type 2	8.75238e-17		map00300	Lysine biosynthesis	0.00370898
GO:0098796	membrane protein complex	8.36013e-21		IPR013126	Heat shock protein 70 family	5.07199e-15		map00071	Fatty acid degradation	0.00390395
GO:0003735	structural constituent of ribosome	1.49047e-19		IPR001480	Bulb-type lectin domain	7.13251e-15		map00052	Galactose metabolism	0.00998738
GO:0000287	magnesium ion binding	5.16478e-19		IPR002213	UDP-glucuronosyl/UDP-glucosyltransferase	1.90949e-14		map00230	Purine metabolism	0.0270955
GO:0016835	carbon-oxygen lyase activity	7.4687e-18		IPR001395	Aldo/keto reductase	4.23637e-14		map00196	Photosynthesis - antenna proteins	0.044936
GO:0045259	proton-transporting ATP synthase complex	9.87681e-18		IPR006527	F-box associated domain, type 1	7.97638e-14		map00040	Pentose and glucuronate interconversions	0.0491963
GO:0005840	ribosome	5.16926e-17		IPR005162	Retrotransposon gag protein	5.35716e-13
GO:0033177	proton-transporting two-sector ATPase complex, proton-transporting domain	1.46985e-16		IPR000454	ATPase, F0 complex, subunit C	3.36127e-12
GO:0015986	ATP synthesis coupled proton transport	3.21966e-16		IPR003687	Photosystem II PsbK	3.36127e-12
GO:0015985	energy coupled proton transport, down electrochemical gradient	3.21966e-16		IPR020537	ATPase, F0 complex, subunit C, DCCD-binding site	3.36127e-12
GO:0006754	ATP biosynthetic process	2.62166e-15		IPR035595	UDP-glycosyltransferase family, conserved site	3.36127e-12
GO:0005198	structural molecule activity	3.70383e-15		IPR020843	Polyketide synthase, enoylreductase	7.13909e-12
GO:0055114	oxidation-reduction process	2.41462e-13		IPR012511	S-adenosyl-l-methionine decarboxylase leader peptide	2.14556e-11
GO:0019684	photosynthesis, light reaction	3.02051e-13		IPR018170	Aldo/keto reductase, conserved site	3.49164e-11
GO:0016491	oxidoreductase activity	3.70345e-13		IPR017441	Protein kinase, ATP binding site	1.37669e-10
GO:0009142	nucleoside triphosphate biosynthetic process	6.27681e-13		IPR024788	Malectin-like carbohydrate-binding domain	1.41998e-10
GO:0009145	purine nucleoside triphosphate biosynthetic process	6.27681e-13		IPR000916	Bet v I domain	2.37848e-10
GO:0009201	ribonucleoside triphosphate biosynthetic process	6.27681e-13		IPR026960	Reverse transcriptase zinc-binding domain	2.37848e-10
GO:0009206	purine ribonucleoside triphosphate biosynthetic process	6.27681e-13		IPR020471	Aldo/keto reductase subgroup	3.03828e-10
GO:0006412	translation	1.09388e-12		IPR000858	S-locus glycoprotein	4.21382e-10
GO:0009127	purine nucleoside monophosphate biosynthetic process	1.37171e-12		IPR000953	Chromo domain/shadow	5.40405e-10
GO:0009168	purine ribonucleoside monophosphate biosynthetic process	1.37171e-12		IPR016197	Chromo domain-like	5.40405e-10
GO:0043043	peptide biosynthetic process	1.98509e-12		IPR000845	Nucleoside phosphorylase domain	1.2414e-09
GO:0030529	intracellular ribonucleoprotein complex	2.5976e-12		IPR005302	Molybdenum cofactor sulfurase, C-terminal	1.43715e-09
GO:1990904	ribonucleoprotein complex	2.5976e-12		IPR002885	Pentatricopeptide repeat	1.60933e-09
GO:1902600	hydrogen ion transmembrane transport	2.87673e-12		IPR004045	Glutathione S-transferase, N-terminal	1.98253e-09
GO:0016469	proton-transporting two-sector ATPase complex	5.337e-12		IPR010987	Glutathione S-transferase, C-terminal-like	1.98253e-09
GO:0009156	ribonucleoside monophosphate biosynthetic process	6.10476e-12		IPR013025	Ribosomal protein L25/L23	6.49869e-09
GO:0009124	nucleoside monophosphate biosynthetic process	1.28611e-11		IPR024949	Bet v I type allergen	1.44907e-08
GO:0006518	peptide metabolic process	2.09438e-11		IPR002379	ATPase, F0/V0 complex, subunit C	1.53331e-08
GO:0043604	amide biosynthetic process	2.09438e-11		IPR011032	GroES-like	1.75382e-08
GO:0009607	response to biotic stimulus	4.98249e-11		IPR013154	Alcohol dehydrogenase GroES-like	1.75382e-08
GO:0032991	macromolecular complex	1.6002e-10		IPR000719	Protein kinase, catalytic domain	2.17575e-08
GO:0009152	purine ribonucleotide biosynthetic process	1.88008e-10		IPR020904	Short-chain dehydrogenase/reductase, conserved site	2.85121e-08
GO:0009260	ribonucleotide biosynthetic process	1.88008e-10		IPR000863	Sulfotransferase domain	3.27743e-08
GO:0046390	ribose phosphate biosynthetic process	1.88008e-10		IPR001077	O-methyltransferase, family 2	4.00062e-08
GO:0032559	adenyl ribonucleotide binding	3.35273e-10		IPR012967	Plant methyltransferase dimerisation	4.00062e-08
GO:0043603	cellular amide metabolic process	4.45862e-10		IPR016461	O-methyltransferase, caffeic acid-type	4.00062e-08
GO:0030554	adenyl nucleotide binding	4.592e-10		IPR001014	Ribosomal protein L23/L25, conserved site	4.00062e-08
GO:0006164	purine nucleotide biosynthetic process	6.10655e-10		IPR004242	Transposon, En/Spm-like	4.16126e-08
GO:0072522	purine-containing compound biosynthetic process	3.44471e-09		IPR017900	4Fe-4S ferredoxin, iron-sulphur binding, conserved site	5.59238e-08
GO:0005488	binding	4.25531e-09		IPR011009	Protein kinase-like domain	1.5883e-07
GO:1901566	organonitrogen compound biosynthetic process	1.41352e-08		IPR001135	NADH-quinone oxidoreductase, subunit D	1.78279e-07
GO:0006818	hydrogen transport	1.64333e-08		IPR002644	Photosystem II PsbZ, reaction centre	1.78279e-07
GO:0015992	proton transport	1.64333e-08		IPR023076	Hydroxymethylglutaryl-CoA reductase, class I/II, conserved site	1.78279e-07
GO:0016829	lyase activity	2.09521e-08		IPR001750	NADH:ubiquinone/plastoquinone oxidoreductase	2.1133e-07
GO:0055086	nucleobase-containing small molecule metabolic process	7.76174e-08		IPR002146	ATPase, F0 complex, subunit B/B', bacterial/chloroplast	2.35227e-07
GO:0016651	oxidoreductase activity, acting on NAD(P)H	7.76174e-08		IPR017896	4Fe-4S ferredoxin-type, iron-sulpur binding domain	2.68811e-07
GO:0043228	non-membrane-bounded organelle	7.87207e-08		IPR004330	FAR1 DNA binding domain	4.36919e-07
GO:0043232	intracellular non-membrane-bounded organelle	7.87207e-08		IPR006566	FBD	4.97655e-07
GO:0048544	recognition of pollen	9.84283e-08		IPR013187	F-box associated domain, type 3	4.97655e-07
GO:0008037	cell recognition	9.84283e-08		IPR006564	Zinc finger, PMZ-type	5.06459e-07
GO:0009856	pollination	9.84283e-08		IPR006912	Harbinger transposase-derived protein, plant	1.06444e-06
GO:0009875	pollen-pistil interaction	9.84283e-08		IPR013082	Photosystem II cytochrome b559, alpha subunit, lumenal region	1.06444e-06
GO:0044706	multi-multicellular organism process	9.84283e-08		IPR026103	Harbinger transposase-derived nuclease	1.06444e-06
GO:0008137	NADH dehydrogenase (ubiquinone) activity	1.63283e-07		IPR025452	Domain of unknown function DUF4218	1.07529e-06
GO:0003954	NADH dehydrogenase activity	1.63283e-07		IPR000932	Photosystem antenna protein-like	1.27116e-06
GO:0050136	NADH dehydrogenase (quinone) activity	1.63283e-07		IPR029480	Transposase-associated domain	1.27116e-06
GO:0008146	sulfotransferase activity	1.75648e-07		IPR001810	F-box domain, cyclin-like	2.11729e-06
GO:0006259	DNA metabolic process	1.7811e-07		IPR004252	Transposase, Ptta/En/Spm, plant	2.29639e-06
GO:0006952	defense response	2.57415e-07		IPR007021	Domain of unknown function DUF659	2.96296e-06
GO:0030151	molybdenum ion binding	3.93358e-07		IPR002328	Alcohol dehydrogenase, zinc-type, conserved site	3.41813e-06
GO:0009150	purine ribonucleotide metabolic process	4.0691e-07		IPR000477	Reverse transcriptase	3.84267e-06
GO:0009259	ribonucleotide metabolic process	4.0691e-07		IPR013149	Alcohol dehydrogenase, C-terminal	3.86196e-06
GO:0022900	electron transport chain	4.09499e-07		IPR001705	Ribosomal protein L33	5.49053e-06
GO:1901564	organonitrogen compound metabolic process	4.21958e-07		IPR002202	Hydroxymethylglutaryl-CoA reductase, class I/II	5.49053e-06
GO:0009165	nucleotide biosynthetic process	4.70503e-07		IPR002541	Cytochrome c assembly protein	5.49053e-06
GO:0016782	transferase activity, transferring sulfur-containing groups	5.3758e-07		IPR000028	Chloroperoxidase	6.13781e-06
GO:1901293	nucleoside phosphate biosynthetic process	6.93008e-07		IPR002903	S-adenosyl-L-methionine-dependent methyltransferase, MraW	6.13781e-06
GO:0006163	purine nucleotide metabolic process	7.1061e-07		IPR018088	Chalcone/stilbene synthase, active site	6.13781e-06
GO:0015078	hydrogen ion transmembrane transporter activity	8.51721e-07		IPR001457	NADH:ubiquinone/plastoquinone oxidoreductase, chain 6	6.73302e-06
GO:0009767	photosynthetic electron transport chain	9.92693e-07		IPR013081	Photosystem II cytochrome b559, N-terminal	6.73302e-06
GO:0044702	single organism reproductive process	1.09891e-06		IPR024752	Myb/SANT-like domain	6.73302e-06
GO:0051704	multi-organism process	1.76335e-06		IPR000164	Histone H3	6.81913e-06
GO:0046034	ATP metabolic process	1.952e-06		IPR018289	MULE transposase domain	1.11261e-05
GO:0072521	purine-containing compound metabolic process	2.16138e-06		IPR001099	Chalcone/stilbene synthase, N-terminal	2.76649e-05
GO:0019693	ribose phosphate metabolic process	2.8284e-06		IPR001865	Ribosomal protein S2	2.76649e-05
GO:0098660	inorganic ion transmembrane transport	2.95932e-06		IPR018130	Ribosomal protein S2, conserved site	2.76649e-05
GO:0098662	inorganic cation transmembrane transport	2.95932e-06		IPR023798	Ribosomal protein S7 domain	2.76649e-05
GO:0016655	oxidoreductase activity, acting on NAD(P)H, quinone or similar compound as acceptor	3.88605e-06		IPR002022	Pectate lyase/Amb allergen	2.79924e-05
GO:0016168	chlorophyll binding	3.88605e-06		IPR018082	AmbAllergen	2.79924e-05
GO:0042549	photosystem II stabilization	3.88605e-06		IPR001056	Photosystem II PsbH, phosphoprotein	3.63937e-05
GO:0010109	regulation of photosynthesis	3.88605e-06		IPR003719	Phenazine biosynthesis PhzF protein	3.63937e-05
GO:0042548	regulation of photosynthesis, light reaction	3.88605e-06		IPR019191	Essential protein Yae1, N-terminal	3.63937e-05
GO:0043467	regulation of generation of precursor metabolites and energy	3.88605e-06		IPR031329	Neutral/alkaline non-lysosomal ceramidase, N-terminal	3.63937e-05
GO:0015991	ATP hydrolysis coupled proton transport	6.03924e-06		IPR031331	Neutral/alkaline non-lysosomal ceramidase, C-terminal	3.63937e-05
GO:0015988	energy coupled proton transmembrane transport, against electrochemical gradient	6.03924e-06		IPR002222	Ribosomal protein S19/S15	3.63937e-05
GO:0090662	ATP hydrolysis coupled transmembrane transport	6.03924e-06		IPR007527	Zinc finger, SWIM-type	4.6308e-05
GO:0099131	ATP hydrolysis coupled ion transmembrane transport	6.03924e-06		IPR004046	Glutathione S-transferase, C-terminal	7.08729e-05
GO:0099132	ATP hydrolysis coupled cation transmembrane transport	6.03924e-06		IPR017933	Glutathione S-transferase/chloride channel, C-terminal	7.08729e-05
GO:0000003	reproduction	8.97684e-06		IPR000630	Ribosomal protein S8	7.79878e-05
GO:0022414	reproductive process	8.97684e-06		IPR012328	Chalcone/stilbene synthase, C-terminal	7.79878e-05
GO:0009126	purine nucleoside monophosphate metabolic process	1.49514e-05		IPR020606	Ribosomal protein S7, conserved site	0.000134731
GO:0009144	purine nucleoside triphosphate metabolic process	1.49514e-05		IPR001971	Ribosomal protein S11	0.000200744
GO:0009167	purine ribonucleoside monophosphate metabolic process	1.49514e-05		IPR006044	11-S seed storage protein, plant	0.000204907
GO:0009199	ribonucleoside triphosphate metabolic process	1.49514e-05		IPR000073	Alpha/beta hydrolase fold-1	0.000207452
GO:0009205	purine ribonucleoside triphosphate metabolic process	1.49514e-05		IPR013103	Reverse transcriptase, RNA-dependent DNA polymerase	0.000207452
GO:0004420	hydroxymethylglutaryl-CoA reductase (NADPH) activity	1.59509e-05		IPR000685	Ribulose bisphosphate carboxylase, large subunit, C-terminal	0.000207452
GO:0009161	ribonucleoside monophosphate metabolic process	2.57792e-05		IPR001141	Ribosomal protein L27e	0.000207452
GO:0009123	nucleoside monophosphate metabolic process	3.35461e-05		IPR002740	EVE domain	0.000207452
GO:0098655	cation transmembrane transport	3.50337e-05		IPR003686	Photosystem II PsbI	0.000207452
GO:0008171	O-methyltransferase activity	3.64667e-05		IPR010800	Glycine rich protein	0.000207452
GO:0009141	nucleoside triphosphate metabolic process	4.28912e-05		IPR011260	RNA polymerase, alpha subunit, C-terminal	0.000207452
GO:0019843	rRNA binding	6.11299e-05		IPR016188	PurM, N-terminal-like	0.000207452
GO:0032555	purine ribonucleotide binding	6.99437e-05		IPR017443	Ribulose bisphosphate carboxylase, large subunit, ferrodoxin-like N-terminal	0.000207452
GO:0042301	phosphate ion binding	7.37803e-05		IPR019769	Translation elongation factor, IF5A, hypusine site	0.000207452
GO:0050821	protein stabilization	7.37803e-05		IPR020189	Translation elongation factor, IF5A C-terminal	0.000207452
GO:0031647	regulation of protein stability	7.37803e-05		IPR024942	Maturase MatK, N-terminal domain	0.000207452
GO:0017076	purine nucleotide binding	9.85594e-05		IPR027949	Petal formation-expressed	0.000207452
GO:0009117	nucleotide metabolic process	0.000122875		IPR003676	Auxin responsive SAUR protein	0.000263908
GO:0015936	coenzyme A metabolic process	0.000128231		IPR000589	Ribosomal protein S15	0.000341095
GO:0044267	cellular protein metabolic process	0.000137468		IPR003480	Transferase	0.000391656
GO:0043168	anion binding	0.000145898		IPR023780	Chromo domain	0.000575463
GO:0032553	ribonucleotide binding	0.000147324		IPR002259	Equilibrative nucleoside transporter	0.000608019
GO:0097367	carbohydrate derivative binding	0.000207145		IPR006580	Zinc finger, TTF-type	0.000608019
GO:0034220	ion transmembrane transport	0.000207247		IPR018102	Ribosomal S11, conserved site	0.000608019
GO:0036094	small molecule binding	0.000226324		IPR025398	Domain of unknown function DUF4371	0.000608019
GO:0032501	multicellular organismal process	0.000241419		IPR000218	Ribosomal protein L14b/L23e	0.000769883
GO:0009116	nucleoside metabolic process	0.000248205		IPR001209	Ribosomal protein S14	0.000769883
GO:1901657	glycosyl compound metabolic process	0.000248205		IPR007125	Histone core	0.000779609
GO:0008152	metabolic process	0.000274567		IPR004282	Chloroplast envelope membrane protein, CemA	0.00094761
GO:0006753	nucleoside phosphate metabolic process	0.000298902		IPR005813	Ribosomal protein L20	0.00094761
GO:0048038	quinone binding	0.000322246		IPR006216	Photosystem II cytochrome b559, conserved site	0.00094761
GO:0016984	ribulose-bisphosphate carboxylase activity	0.000359364		IPR009400	Nucleotide excision repair, TFIIH, subunit TTDA	0.00094761
GO:0006452	translational frameshifting	0.000359364		IPR010918	AIR synthase-related protein, C-terminal domain	0.00094761
GO:0045901	positive regulation of translational elongation	0.000359364		IPR018264	Ribosomal protein L33, conserved site	0.00094761
GO:0045905	positive regulation of translational termination	0.000359364		IPR018271	Ribosomal protein S14, conserved site	0.00094761
GO:0045727	positive regulation of translation	0.000359364		IPR020934	Ribosomal protein S19 conserved site	0.00094761
GO:0032270	positive regulation of cellular protein metabolic process	0.000359364		IPR000114	Ribosomal protein L16	0.00116161
GO:0034250	positive regulation of cellular amide metabolic process	0.000359364		IPR000196	Ribosomal protein L19/L19e	0.00116161
GO:0051247	positive regulation of protein metabolic process	0.000359364		IPR001268	NADH:ubiquinone oxidoreductase, 30kDa subunit	0.00116161
GO:0006449	regulation of translational termination	0.000359364		IPR003319	ATPase, F0 complex, subunit 8, mitochondrial, plant	0.00116161
GO:0043243	positive regulation of protein complex disassembly	0.000359364		IPR009455	ATP synthase YMF19, uncharacterised, C-terminal	0.00116161
GO:1901135	carbohydrate derivative metabolic process	0.000451345		IPR013101	Leucine-rich repeat 2	0.00116161
GO:0000166	nucleotide binding	0.000574127		IPR014029	NADH:ubiquinone oxidoreductase, 49kDa subunit, conserved site	0.00116161
GO:1901265	nucleoside phosphate binding	0.000574127		IPR018262	Ribosomal protein L27e, conserved site	0.00116161
GO:0044444	cytoplasmic part	0.000576761		IPR023638	Ribosomal protein L19/L19e conserved site	0.00116161
GO:0044710	single-organism metabolic process	0.00111811		IPR029466	No apical meristem-associated, C-terminal domain	0.00116161
GO:0005337	nucleoside transmembrane transporter activity	0.00115627		IPR032387	Acetyl-coenzyme A synthetase, N-terminal domain	0.00116161
GO:1901642	nucleoside transmembrane transport	0.00115627		IPR001912	Ribosomal protein S4/S9, N-terminal	0.00136175
GO:0015858	nucleoside transport	0.00115627		IPR026992	Non-haem dioxygenase N-terminal domain	0.00184782
GO:0006468	protein phosphorylation	0.00136283		IPR005299	SAM dependent carboxyl methyltransferase	0.00214176
GO:0006417	regulation of translation	0.00164606		IPR001063	Ribosomal protein L22/L17	0.00260235
GO:0006448	regulation of translational elongation	0.00164606		IPR002589	Appr-1-p processing	0.00260235
GO:0010608	posttranscriptional regulation of gene expression	0.00164606		IPR011261	DNA-directed RNA polymerase, dimerisation	0.00260235
GO:0034248	regulation of cellular amide metabolic process	0.00164606		IPR011262	DNA-directed RNA polymerase, insert domain	0.00260235
GO:0017004	cytochrome complex assembly	0.00170646		IPR011263	DNA-directed RNA polymerase, RpoA/D/Rpb3-type	0.00260235
GO:0033865	nucleoside bisphosphate metabolic process	0.00170646		IPR008271	Serine/threonine-protein kinase, active site	0.0027423
GO:0033875	ribonucleoside bisphosphate metabolic process	0.00170646		IPR007112	Expansin/pollen allergen, DPBB domain	0.0027423
GO:0034032	purine nucleoside bisphosphate metabolic process	0.00170646		IPR009009	Barwin-related endoglucanase	0.0027423
GO:0015672	monovalent inorganic cation transport	0.00193681		IPR014733	Barwin-like endoglucanase	0.0027423
GO:0003674	molecular_function	0.0026043		IPR000307	Ribosomal protein S16	0.0027423
GO:0009733	response to auxin	0.00299474		IPR000568	ATPase, F0 complex, subunit A	0.0027423
GO:0004672	protein kinase activity	0.003259		IPR005174	Protein of unknown function DUF295	0.0027423
GO:0043234	protein complex	0.0035356		IPR023011	ATPase, F0 complex, subunit A, active site	0.0027423
GO:0043022	ribosome binding	0.00454382		IPR002198	Short-chain dehydrogenase/reductase SDR	0.00280349
GO:0009891	positive regulation of biosynthetic process	0.00454382		IPR002347	Glucose/ribitol dehydrogenase	0.00280349
GO:0009893	positive regulation of metabolic process	0.00454382		IPR025875	Leucine rich repeat 4	0.00379747
GO:0010557	positive regulation of macromolecule biosynthetic process	0.00454382		IPR000399	TPP-binding enzyme, conserved site	0.0044452
GO:0010604	positive regulation of macromolecule metabolic process	0.00454382		IPR000674	Aldehyde oxidase/xanthine dehydrogenase, a/b hammerhead	0.0044452
GO:0010628	positive regulation of gene expression	0.00454382		IPR006137	NADH:ubiquinone oxidoreductase-like, 20kDa subunit	0.0044452
GO:0031325	positive regulation of cellular metabolic process	0.00454382		IPR008274	Aldehyde oxidase/xanthine dehydrogenase, molybdopterin binding	0.0044452
GO:0031328	positive regulation of cellular biosynthetic process	0.00454382		IPR008509	Protein of unknown function DUF791	0.0044452
GO:0051173	positive regulation of nitrogen compound metabolic process	0.00454382		IPR009646	Root cap	0.0044452
GO:0043244	regulation of protein complex disassembly	0.00454382		IPR008991	Translation protein SH3-like	0.0054847
GO:0015077	monovalent inorganic cation transmembrane transporter activity	0.00456109		IPR022669	Ribosomal protein L2, C-terminal	0.0054847
GO:0097159	organic cyclic compound binding	0.00768674		IPR000077	Ribosomal protein L39e	0.00642698
GO:1901363	heterocyclic compound binding	0.00768674		IPR000298	Cytochrome c oxidase, subunit III	0.00642698
GO:0031361	integral component of thylakoid membrane	0.00944429		IPR000438	Acetyl-CoA carboxylase carboxyl transferase, beta subunit	0.00642698
GO:0004126	cytidine deaminase activity	0.00944429		IPR001648	Ribosomal protein S18	0.00642698
GO:0009972	cytidine deamination	0.00944429		IPR002325	Cytochrome f	0.00642698
GO:0004451	isocitrate lyase activity	0.00944429		IPR003359	Photosystem I Ycf4, assembly	0.00642698
GO:0031360	intrinsic component of thylakoid membrane	0.00944429		IPR003557	Cytochrome c-type biogenesis protein CcmC	0.00642698
GO:0006216	cytidine catabolic process	0.00944429		IPR006254	Isocitrate lyase	0.00642698
GO:0009164	nucleoside catabolic process	0.00944429		IPR013171	Cytidine/deoxycytidylate deaminase, zinc-binding domain	0.00642698
GO:0042454	ribonucleoside catabolic process	0.00944429		IPR014824	NIF system FeS cluster assembly, NifU-like scaffold, N-terminal	0.00642698
GO:0046087	cytidine metabolic process	0.00944429		IPR018275	Ribosomal protein S18, conserved site	0.00642698
GO:0046133	pyrimidine ribonucleoside catabolic process	0.00944429		IPR019379	Gamma-secretase aspartyl protease complex, presenilin enhancer-2 subunit	0.00642698
GO:0046135	pyrimidine nucleoside catabolic process	0.00944429		IPR020083	Ribosomal protein L39e, conserved site	0.00642698
GO:0072529	pyrimidine-containing compound catabolic process	0.00944429		IPR024094	Cytochrome f large domain	0.00642698
GO:1901658	glycosyl compound catabolic process	0.00944429		IPR002171	Ribosomal protein L2	0.00995514
GO:0016833	oxo-acid-lyase activity	0.00944429		IPR006058	2Fe-2S ferredoxin, iron-sulphur binding site	0.00995514
GO:0015977	carbon fixation	0.00962872		IPR019972	Ribosomal protein L14 conserved site	0.00995514
GO:0000439	core TFIIH complex	0.00962872		IPR022666	Ribosomal Proteins L2, RNA binding domain	0.00995514
GO:0090407	organophosphate biosynthetic process	0.0111996		IPR000620	Drug/metabolite transporter	0.0104024
GO:1901137	carbohydrate derivative biosynthetic process	0.0117089		IPR000677	2S globulin	0.0104024
GO:0006793	phosphorus metabolic process	0.0128799		IPR010471	Protein of unknown function DUF1068	0.0104024
GO:0006796	phosphate-containing compound metabolic process	0.0128799		IPR016180	Ribosomal protein L10e/L16	0.0104024
GO:1901264	carbohydrate derivative transport	0.0162257		IPR018079	Ribosomal protein S4, conserved site	0.0104024
GO:0006091	generation of precursor metabolites and energy	0.0175228		IPR020546	ATPase, F1 complex, delta/epsilon subunit, N-terminal	0.0104024
GO:0016310	phosphorylation	0.0192013		IPR012336	Thioredoxin-like fold	0.010601
GO:0016758	transferase activity, transferring hexosyl groups	0.0267084		IPR022796	Chlorophyll A-B binding protein	0.0124383
GO:0004097	catechol oxidase activity	0.0301029		IPR002227	Tyrosinase	0.0165445
GO:0043021	ribonucleoprotein complex binding	0.0301029		IPR008922	Uncharacterised domain, di-copper centre	0.0165445
GO:0051130	positive regulation of cellular component organization	0.0301029		IPR022739	Polyphenol oxidase, central domain	0.0165445
GO:0015232	heme transporter activity	0.0301145		IPR022740	Polyphenol oxidase, C-terminal	0.0165445
GO:0015886	heme transport	0.0301145		IPR001440	Tetratricopeptide TPR-1	0.0178311
GO:0004814	arginine-tRNA ligase activity	0.0301145		IPR000804	Clathrin adaptor complex, small chain	0.019716
GO:0006420	arginyl-tRNA aminoacylation	0.0301145		IPR005798	Cytochrome b/b6, C-terminal	0.019716
GO:0051184	cofactor transporter activity	0.0301145		IPR006089	Acyl-CoA dehydrogenase, conserved site	0.019716
GO:0051181	cofactor transport	0.0301145		IPR007770	Protein of unknown function DUF679	0.019716
GO:1901678	iron coordination entity transport	0.0301145		IPR012000	Thiamine pyrophosphate enzyme, central domain	0.019716
GO:0015098	molybdate ion transmembrane transporter activity	0.0326761		IPR012442	Protein of unknown function DUF1645	0.019716
GO:0015689	molybdate ion transport	0.0326761		IPR016082	Ribosomal protein L30, ferredoxin-like fold domain	0.019716
GO:0003995	acyl-CoA dehydrogenase activity	0.0326761		IPR022671	Ribosomal protein L2, conserved site	0.019716
				IPR001278	Arginine-tRNA ligase, class Ia	0.019716
				IPR002677	Ribosomal protein L32p	0.019716
				IPR003829	Pirin, N-terminal domain	0.019716
				IPR006342	Methyltransferase FkbM	0.019716
				IPR007872	Zinc finger, DPH-type	0.019716
				IPR008778	Pirin, C-terminal domain	0.019716
				IPR018260	Ribosomal protein L22/L17, conserved site	0.019716
				IPR035684	Arginyl-tRNA synthetase, catalytic core domain	0.019716
				IPR019587	Polyketide cyclase/dehydrase	0.0245825
				IPR024937	Domain X	0.0245825
				IPR025520	Domain of unknown function DUF4408	0.0245825
				IPR001351	Ribosomal protein S3, C-terminal	0.0335232
				IPR011766	Thiamine pyrophosphate enzyme, C-terminal TPP-binding	0.0335232
				IPR012001	Thiamine pyrophosphate enzyme, N-terminal TPP-binding domain	0.0335232
				IPR020946	Flavin monooxygenase-like	0.0352715
				IPR010734	Copine	0.0356233
				IPR020635	Tyrosine-protein kinase, catalytic domain	0.0356233
				IPR000877	Proteinase inhibitor I12, Bowman-Birk	0.0356233
				IPR001516	NADH:ubiquinone oxidoreductase, chain 5/L, N-terminal	0.0356233
				IPR002128	NADH:ubiquinone/plastoquinone oxidoreductase, chloroplast chain 5, C-terminal	0.0356233
				IPR003918	NADH:ubiquinone oxidoreductase	0.0356233
				IPR015416	Zinc finger, H2C2-type, histone UAS binding	0.0356233
				IPR018393	NADH-plastoquinone oxidoreductase, chain 5 subgroup	0.0356233
				IPR018523	Isocitrate lyase/phosphorylmutase, conserved site	0.0356233
				IPR020798	Ribosomal protein L16, conserved site	0.0356233
				IPR020878	Ribulose bisphosphate carboxylase, large chain, active site	0.0356233
				IPR005123	Oxoglutarate/iron-dependent dioxygenase	0.035773
				IPR001675	Glycosyl transferase, family 29	0.0406486
				IPR011707	Multicopper oxidase, type 3	0.0449584
				IPR004044	K Homology domain, type 2	0.0497341
				IPR007080	RNA polymerase Rpb1, domain 1	0.0497341
				IPR007120	DNA-directed RNA polymerase, subunit 2, domain 6	0.0497341
				IPR007121	RNA polymerase, beta subunit, conserved site	0.0497341
