# Supplementary material for: Chloranthus genome provides insights into the early diversification of angiosperms
Source: Nat Commun. 2021 Nov 26;12:6930. doi: 10.1038/s41467-021-26922-4 (PMC8626473; doi:10.1038/s41467-021-26922-4)
Supplement: Supplementary file 27 — Source Data [file 41467_2021_26922_MOESM27_ESM.zip]

Archive with 13 entries (8 files):
- 211022/
- 211022/Fig1d/
- 211022/Fig1d/Fig_1d.218Species_612LCN.newick.gz
- 211022/Fig1d/Fig_1d.218Species_612LCN.phy.gz
- 211022/Fig2a/
- 211022/Fig2a/Fig_2a.18Species_2329LCN.newick.gz
- 211022/Fig2a/Fig_2a.18Species_2329LCN.phy.gz
- 211022/Fig3b/
- 211022/Fig3b/Fig_3b.18Species_80Genes.newick.gz
- 211022/Fig3b/Fig_3b.18Species_80Genes.phy.gz
- 211022/Supplementary Fig 16/
- 211022/Supplementary Fig 16/Fig_16.134Species_80Genes.newick.gz
- 211022/Supplementary Fig 16/Fig_16.134Species_80Genes.phy.gz
